# Supplementary material for: Effect of Ultra-High Pressure on the Extraction of the Free, Esterified, and Bound Phenolics from Dendrobium fimbriatum Hook: Chemical Constituents and Antioxidant Ability
Source: Molecules. 2025 Apr 19;30(8):1836. doi: 10.3390/molecules30081836 (PMC12029147; doi:10.3390/molecules30081836)
Supplement: Supplementary file 1 [file molecules-30-01836-s001.zip]

Archive with 2 entries (2 files):
- Table S1-DFH extracts detected 374 compounds in negative ion mode..xlsx
- Table S2-149 Differential Compounds in DFH Extracts.xlsx
