# Supplementary material for: Effect of Ultra-High Pressure on the Extraction of the Free, Esterified, and Bound Phenolics from Dendrobium fimbriatum Hook: Chemical Constituents and Antioxidant Ability
Source: Molecules. 2025 Apr 19;30(8):1836. doi: 10.3390/molecules30081836 (PMC12029147; doi:10.3390/molecules30081836)
Supplement: Supplementary file 1 [file molecules-30-01836-s001.zip › Table S1-DFH extracts detected 374 compounds in negative ion mode..xlsx]

## Sheet: Sheet1
MS2.name	MS2.score	level	Class	MS1.name	MS1.ppm	rt(s)	mz	type	FP-DFH	EP-DFH	BP-DFH	UFP-DFH	UEP-DFH	UBP-DFH
Gentisaldehyde	1	B(i)	Aldehyde			39.3696	137.025	NEG	8.13463e+06	5.6099e+06	6.95013e+06	8.44787e+06	7.07477e+06	6.69178e+06
16-Hydroxy hexadecanoic acid	1	B(ii)	Hydroxy Acid			569.708	271.228	NEG	4.02432e+08	6.37732e+07	1.24286e+08	3.69514e+08	1.09566e+08	8.76815e+07
2-Ketobutyric acid	1	B(ii)	Keto Acid			795.928	101.025	NEG	1.74542e+07	2.57996e+07	2.76842e+06	2.22482e+06	1.93081e+07	1.8848e+07
3-Phenylbutyric acid	1	B(ii)	Aromatic Acid			314.825	163.077	NEG	5.24342e+07	0	0	5.54425e+07	0	0
Glyoxylic acid	1	B(ii)	Aldehyde Acid			32.9948	72.9933	NEG	1.04972e+07	8.81222e+06	9.60495e+06	9.83231e+06	1.04523e+07	2.27351e+06
m-Coumaric acid	1	B(ii)	Phenolic Acid			560.49	163.04	NEG	6.21332e+06	2.29299e+07	1.02535e+07	7.41853e+06	2.58228e+06	1.58465e+07
Petroselinic acid	1	B(ii)	Fatty Acid			782.606	281.249	NEG	2.3781e+07	5.64052e+06	7.35385e+06	2.82064e+07	7.09439e+06	8.07383e+06
Succinic anhydride	1	B(ii)	Acid Anhydride			333.706	99.009	NEG	3.29189e+06	6.10749e+06	1.03743e+07	4.03436e+06	6.87853e+06	1.57984e+07
Undecanoic acid	1	B(ii)	Fatty Acid			540.173	185.155	NEG	1.48494e+08	2.35602e+07	4.23379e+07	1.93316e+08	2.10953e+07	1.90584e+07
4-Hydroxybenzoic acid	0.999984	B(ii)	Phenolic Acid			227.055	137.024	NEG	8.62932e+08	1.29182e+09	6.56874e+08	7.19856e+08	1.29263e+09	9.44669e+08
3-Hydroxycinnamic acid	0.999979	B(i)	Phenolic Acid			306.482	163.04	NEG	2.53526e+07	3.18878e+08	2.1143e+08	5.97274e+07	4.31726e+08	8.12216e+07
Maleic acid	0.999959	B(ii)	Dicarboxylic Acid			73.4724	115.004	NEG	1.09374e+07	1.82174e+07	7.78134e+07	2.31893e+07	1.01959e+07	4.34706e+07
2-Indolecarboxylic acid	0.999943	B(ii)	Indole			348.197	160.04	NEG	1.51566e+07	2.97633e+06	75003.8	1.24997e+07	240760	275941
Kynurenic acid	0.999927	B(ii)	Organic Acid			256.627	188.036	NEG	1.51747e+06	1.07323e+06	2.75664e+07	1.53685e+06	606115	9.0121e+06
2-Hydroxycinnamic acid	0.999897	B(ii)	Phenolic Acid			272.763	163.04	NEG	7.12522e+08	3.14558e+09	2.54483e+09	5.6105e+08	4.26361e+09	4.32682e+09
4-Hydroxycinnamic acid	0.999822	B(i)	Phenolic Acid			217.737	163.04	NEG	1.59378e+07	1.17716e+07	9.83018e+06	1.55785e+07	1.7708e+07	1.34337e+07
2-Hydroxy-2-methylbutyric acid	0.999772	B(i)	Hydroxy Acid			120.223	117.056	NEG	4.21639e+08	2.4821e+09	5.8789e+08	4.4831e+08	2.30342e+09	6.56654e+08
cis,cis-Muconic acid	0.999711	B(ii)	Dicarboxylic Acid			783.255	141.017	NEG	4.01556e+07	4.01403e+07	3.91498e+07	4.2417e+07	4.04838e+07	3.64106e+07
Trans-3-coumarate	0.999682	B(ii)	Phenolic Acid			894.325	163.04	NEG	5.74524e+06	1.01933e+07	8.55868e+06	6.91212e+06	1.11164e+07	9.69283e+06
Xanthurenic acid	0.999644	B(i)	Organic Acid			211.273	204.03	NEG	156603	1.47453e+07	1.90196e+06	161877	3.11823e+07	5.97048e+06
Gingerol	0.999499	B(ii)	Phenol			514.009	293.179	NEG	6.77762e+08	2.13e+08	2.43078e+08	6.8568e+08	2.61812e+08	5.87302e+08
2-Hydroxy-6-pentadecylbenzoic acid	0.99938	B(ii)	Phenolic Acid			603.946	347.26	NEG	3.33654e+06	4.94202e+06	2.68614e+07	3.73604e+06	5.15878e+06	4.24815e+06
Suberic acid	0.999282	B(i)	Dicarboxylic Acid			269.738	173.082	NEG	2.96367e+08	1.97927e+08	1.0617e+09	2.5974e+08	8.97946e+07	1.08152e+09
4-Nitrophenol	0.999168	B(ii)	Phenol			357.354	138.02	NEG	5.30594e+07	1.39942e+07	9.81867e+06	6.86618e+07	9.14253e+06	8.92235e+06
Leucinic acid	0.999137	B(ii)	Hydroxy Acid			217.988	131.071	NEG	2.48406e+08	2.24423e+08	2.87288e+08	2.72933e+08	1.15951e+08	2.22237e+08
2-Isopropylmalic acid	0.998668	B(i)	Hydroxy Acid			178.165	175.061	NEG	1.79497e+08	5.1973e+08	3.22137e+08	1.39719e+08	8.30717e+08	3.64968e+08
Kynurenic acid	0.998436	B(i)	Organic Acid			226.789	188.036	NEG	3.5445e+07	5.14121e+07	261648	4.23654e+06	4.76921e+07	1.49696e+07
Vanillin	0.998427	B(i)	Aldehyde			33.8213	151.04	NEG	3.50922e+07	2.71426e+07	2.34967e+07	2.63044e+07	3.15933e+07	2.93466e+07
Methylparaben	0.997998	B(ii)	Phenol			365.849	151.04	NEG	5.79569e+06	5.41077e+06	4.47172e+06	6.51733e+06	5.74605e+06	5.16269e+06
2-Phenylpropionate	0.997984	B(ii)	Aromatic Acid			321.507	149.061	NEG	2.69662e+06	4.32291e+06	3.46466e+06	2.24514e+06	5.77542e+06	3.71557e+06
Azelaic acid	0.997829	B(i)	Dicarboxylic Acid			303.923	187.098	NEG	3.54373e+09	1.71707e+09	5.96328e+09	2.98515e+09	4.12317e+08	6.75803e+09
Phthalic acid	0.997412	B(i)	Dicarboxylic Acid			88.977	165.02	NEG	0	4.00676e+06	1.53338e+07	0	7.7414e+06	1.48144e+07
Mesylate	0.997385	B(ii)	Sulfonate Ester			44.8682	94.981	NEG	3.97755e+06	2.94827e+06	3.74248e+06	3.74109e+06	446007	775670
3-Hydroxycapric acid	0.997267	B(ii)	Hydroxy Acid			570.088	187.134	NEG	2.32443e+07	3.48193e+06	7.24568e+06	2.29951e+07	3.5882e+06	7.46426e+06
Sebacic acid	0.996848	B(ii)	Dicarboxylic Acid			334.613	201.113	NEG	1.92795e+09	5.69646e+08	5.41607e+08	1.74827e+09	1.73698e+08	5.79353e+08
2-Methoxy-4-vinylphenol	0.996777	B(ii)	Phenol			283	149.061	NEG	3.18481e+06	5.75972e+06	2.68467e+07	1.32119e+06	6.35847e+06	4.61135e+07
p-Hydroxyphenylacetic acid	0.996319	B(ii)	Phenolic Acid			257.012	151.04	NEG	8.16357e+07	4.6511e+07	9.55482e+06	5.41065e+07	2.12175e+07	6.05162e+06
4-Methylcatechol	0.995926	B(i)	Phenol			106.487	123.045	NEG	2.80256e+06	4.25946e+06	2.95414e+06	3.10922e+06	9.94226e+06	3.40586e+06
(R)-3-Hydroxybutyric acid	0.995731	B(ii)	Hydroxy Acid			78.0285	103.04	NEG	1.37662e+08	3.27424e+08	2.45636e+08	1.58493e+08	3.39967e+08	4.93842e+07
Acetylleucine	0.995394	B(i)	Amino Acid Derivative			232.029	172.098	NEG	1.46181e+08	1.55244e+08	3.80705e+06	1.24254e+08	1.16597e+08	3.35953e+07
D-Pantothenic acid	0.995352	B(i)	Vitamin			199.372	218.104	NEG	5.11978e+07	3.08942e+07	434615	3.94306e+07	382768	605956
Succinic acid	0.995227	B(ii)	Dicarboxylic Acid			56.5797	117.019	NEG	2.34068e+08	4.65336e+08	1.67887e+09	2.24722e+08	6.47254e+08	2.25903e+09
2-Hydroxybutyric acid	0.994838	B(ii)	Hydroxy Acid			59.8403	103.04	NEG	6.89268e+07	1.36966e+09	2.40096e+08	9.78802e+07	1.63793e+09	1.64192e+08
p-Anisic acid	0.994524	B(i)	Phenolic Acid			109.911	151.04	NEG	1.19687e+07	9.80103e+06	1.14993e+07	8.87561e+06	1.48494e+07	1.04803e+07
Hexadecanedioic acid	0.994023	B(ii)	Dicarboxylic Acid			492.971	285.207	NEG	2.06625e+08	9.93875e+07	1.13902e+10	1.82442e+08	1.16739e+08	1.86854e+10
3-(4-hydroxy-3-methoxyphenyl)prop-2-enoic acid	0.993935	B(ii)	Phenolic Acid			570.934	193.051	NEG	650471	1.51658e+06	3.69889e+06	1.08678e+06	1.85158e+06	4.36782e+06
L-Malic acid	0.993424	B(ii)	Hydroxy Acid			786.207	133.014	NEG	2.68977e+06	4.02695e+06	5.65602e+06	2.89435e+06	3.54472e+06	6.75843e+06
Adipic acid	0.993377	B(ii)	Dicarboxylic Acid			201.935	145.051	NEG	3.18212e+07	9.60966e+07	8.04165e+07	2.78169e+07	3.70465e+07	9.01162e+07
(2E)-3-(4-hydroxy-3-methoxyphenyl)prop-2-enal	0.993261	B(ii)	Aldehyde			339.874	177.056	NEG	8.0821e+07	4.04262e+07	5.12704e+06	2.64558e+07	1.98152e+07	5.50137e+06
Linoleic acid	0.992789	B(ii)	Fatty Acid			680.575	279.234	NEG	7.00948e+07	5.71966e+06	6.32693e+06	7.36371e+07	5.57941e+06	7.97923e+06
LysoPE(18:1(9Z)/0:0)	0.992335	B(ii)	Phospholipid			566.085	478.29	NEG	679009	80323.1	4.17688e+06	193492	88030.7	2.57754e+06
Rhein	0.991865	B(i)	Anthraquinone			61.6174	283.027	NEG	78463	0	838953	321666	40784.4	1.54642e+06
D-Malic acid	0.989593	B(ii)	Hydroxy Acid			797.735	133.014	NEG	5.14059e+06	5.6129e+06	6.85466e+06	4.46054e+06	5.50833e+06	7.80049e+06
3,5-Dihydroxybenzoic acid	0.989422	B(i)	Phenolic Acid			188.528	153.019	NEG	6.53513e+07	1.42753e+08	1.07691e+08	6.43936e+07	1.47284e+08	1.59373e+08
Perillic acid	0.988708	B(ii)	Phenolic Acid			425.176	165.092	NEG	6.10926e+07	1.1895e+07	1.18261e+07	7.00324e+07	1.17304e+07	1.3903e+07
3-Hydroxyphenylacetic acid	0.988247	B(ii)	Phenolic Acid			160.103	151.04	NEG	8.16817e+06	5.67317e+06	7.54127e+06	1.5853e+07	6.93682e+06	7.35497e+06
L-Lactic acid	0.98776	B(ii)	Hydroxy Acid			47.9289	89.0244	NEG	9.57294e+07	6.14967e+08	6.63017e+08	7.86424e+07	7.08762e+08	4.44006e+08
2,3-Dihydroxybenzoic acid	0.987298	B(i)	Phenolic Acid			134.793	153.019	NEG	2.76974e+07	2.77259e+07	1.6032e+07	2.94074e+07	3.75645e+07	2.12689e+07
15-KETE	0.986567	B(ii)	Keto Acid			585.062	317.213	NEG	2.21079e+06	2.54797e+06	1.88595e+06	897228	2.4462e+06	1.82547e+06
9,10-epoxyoctadecanoic acid	0.985588	B(ii)	Epoxy Acid			560.932	297.244	NEG	1.68806e+09	4.35621e+08	4.22078e+08	2.51647e+09	8.28495e+08	5.01191e+08
Naringenin	0.984533	B(ii)	Flavonoid			416.081	271.062	NEG	2.12002e+06	4.91764e+06	220045	1.06748e+07	5.77858e+06	1.18363e+07
1,11-Undecanedicarboxylic acid	0.983305	B(ii)	Dicarboxylic Acid			416.671	243.161	NEG	3.70974e+08	5.01199e+07	1.39992e+08	2.95386e+08	3.68504e+07	7.48687e+07
Oxoglutaric acid	0.983055	B(ii)	Keto Acid			193.638	145.014	NEG	0	0	2.34903e+06	0	0	0
5,6-DHET	0.98302	B(ii)	Epoxy Acid			453.937	337.239	NEG	1.5034e+07	2.0126e+06	714785	1.06552e+07	1.31626e+06	2.64633e+07
Coniferaldehyde	0.982279	B(i)	Aldehyde			30.1212	177.056	NEG	1.00655e+07	7.38613e+06	9.43281e+06	8.51511e+06	9.46163e+06	8.29844e+06
16-Methylheptadecanoic acid	0.980975	B(ii)	Fatty Acid			556.639	283.265	NEG	0	4.08299e+06	4.79569e+06	221652	2.11168e+06	4.07413e+06
Hydroxyoctanoic acid	0.980568	B(ii)	Hydroxy Acid			315.063	159.103	NEG	3.18668e+07	2.08295e+07	3.86768e+07	3.75419e+07	9.17593e+06	2.71743e+07
Octadecanedioic acid	0.98019	B(ii)	Dicarboxylic Acid			544.29	313.239	NEG	6.6906e+07	1.46838e+07	5.49194e+08	6.17688e+07	1.8502e+07	9.27543e+08
L-Phenylalanine	0.978193	B(i)	Amino Acid			195.738	164.072	NEG	740061	1.07697e+06	6.70418e+06	399351	1.20635e+06	2.35919e+07
6-Hydroxynicotinic acid	0.976916	B(i)	Hydroxy Acid			168.161	138.02	NEG	3.4388e+06	2.42705e+06	1.73003e+06	1.00006e+06	1.20701e+06	1.71428e+06
trans-Ferulic acid	0.976849	B(i)	Phenolic Acid			223.47	193.051	NEG	8.98743e+06	3.40705e+07	1.62146e+07	8.48507e+06	3.00436e+07	2.07622e+07
4-Dodecylbenzenesulfonic Acid	0.976736	B(ii)	Sulfonic Acid			511.748	325.185	NEG	8.8854e+08	4.58126e+08	4.47324e+08	7.14911e+08	4.96177e+08	8.69545e+08
[8]-Dehydrogingerdione	0.97617	B(ii)	Phenol			466.696	317.176	NEG	0	1.91039e+06	553852	0	1.35156e+06	211394
Protocatechuic acid	0.976097	B(ii)	Phenolic Acid			239.633	153.015	NEG	5.41981e+06	3.48743e+07	1.75745e+07	5.36384e+06	4.68819e+07	2.54576e+07
Citric acid	0.975898	B(ii)	Tricarboxylic Acid			64.9911	191.02	NEG	0	0	2.81796e+07	0	0	6.10452e+07
Acetylglycine	0.975653	B(ii)	Amino Acid Derivative			48.291	116.036	NEG	3.77174e+06	4.29551e+06	1.67139e+06	3.71194e+06	3.07837e+06	1.36168e+06
p-Cresol	0.975404	B(ii)	Phenol			256.702	107.05	NEG	2.17549e+07	1.29483e+07	1.58041e+06	1.42641e+07	0	1.08495e+06
Vanillic acid	0.973506	B(i)	Phenolic Acid			240.461	167.035	NEG	2.63386e+09	1.21671e+10	5.66429e+09	2.06079e+09	1.60318e+10	8.04477e+09
5-Hydroxyindoleacetate	0.97218	B(i)	Indole			250.635	190.051	NEG	1.09951e+07	4.06402e+06	2.51906e+06	4.58438e+06	443992	3.98334e+06
Phenylglyoxylic acid	0.971743	B(ii)	Aromatic Acid			398.46	149.024	NEG	2.20346e+07	2.86306e+06	0	2.86324e+07	0	0
Quinaldic acid	0.971568	B(ii)	Quinoline			172.965	172.04	NEG	4.92723e+06	1.91996e+06	0	4.16602e+06	230146	0
Astringin	0.971281	B(i)	Phenol			243.05	405.119	NEG	5.78281e+06	1.51321e+07	7.11444e+06	5.46557e+06	1.97002e+07	1.31174e+07
Dibutyl phthalate	0.970571	B(ii)	Ester			450.533	277.145	NEG	9.62417e+06	8.92235e+06	2.76705e+06	7.65075e+06	1.23356e+07	3.78787e+06
4-Hydroxy-3-methylbenzoic acid	0.969472	B(i)	Phenolic Acid			179.997	151.04	NEG	4.69334e+07	3.70192e+07	1.82308e+07	4.31714e+07	3.846e+07	1.17601e+07
4-Methylumbelliferone	0.969428	B(ii)	Phenol			312.269	175.041	NEG	692516	210165	3.58879e+07	0	1.85769e+06	3.22555e+06
3-(2-Hydroxyphenyl)propanoic acid	0.967815	B(ii)	Phenolic Acid			649.266	165.056	NEG	3.06603e+07	2.93784e+07	3.83381e+07	1.97454e+07	3.03618e+07	2.99149e+07
Pimelic acid	0.967016	B(ii)	Dicarboxylic Acid			275.901	159.067	NEG	1.57372e+06	3.34244e+06	1.43629e+07	3.72258e+06	4.93435e+06	4.52106e+06
3-hydroxytetradecanoic acid	0.966949	B(ii)	Hydroxy Acid			513.273	243.197	NEG	1.32733e+09	2.17222e+08	2.81748e+09	1.9569e+09	3.25506e+08	4.48056e+09
N-Acetyl-L-alanine	0.966344	B(ii)	Amino Acid Derivative			52.3014	130.051	NEG	5.25114e+06	1.84133e+07	3.66987e+06	5.21366e+06	3.19372e+07	3.6582e+06
Uridine	0.965967	B(ii)	Nucleoside			364.956	243.066	NEG	5.68897e+07	8.46773e+06	8.97309e+06	4.39198e+07	3.1908e+06	1.41873e+07
2-Hydroxystearic acid	0.965316	B(ii)	Hydroxy Acid			592.021	299.26	NEG	4.68698e+08	5.56275e+07	2.76615e+07	6.68025e+08	7.20105e+07	2.08838e+07
3-hydroxy-2-(3-hydroxyphenyl)-4H-chromen-4-one	0.963918	B(ii)	Flavonoid			560.062	253.051	NEG	4.31778e+06	1.6378e+06	1.32306e+06	7.96075e+06	4.37892e+06	3.42252e+06
3-Furoic acid	0.962637	B(ii)	Furan			254.944	111.009	NEG	3.70882e+06	5.75548e+06	6.3291e+06	3.79751e+06	3.81882e+06	4.5955e+06
(9xi,10xi,12xi)-9,10-Dihydroxy-12-octadecenoic acid	0.962487	B(ii)	Hydroxy Acid			581.822	313.239	NEG	2.31076e+07	6.2467e+06	1.54013e+08	4.34265e+07	7.89316e+06	1.10132e+08
trans-Piceid	0.962336	B(ii)	Phenol			358.705	389.125	NEG	1.27993e+07	4.23469e+07	1.81196e+07	3.65029e+07	4.61451e+07	3.1388e+07
1,2,3-Trihydroxybenzene	0.960888	B(i)	Phenol			49.5179	125.025	NEG	1.84199e+06	3.63293e+06	8.10842e+06	1.50517e+06	7.12704e+06	1.35076e+07
Sucrose	0.960576	B(ii)	Sugar			49.2704	341.109	NEG	2.29379e+06	3.6557e+07	730188	2.3621e+06	2.13678e+06	2.29049e+06
Methyl vanillate	0.960094	B(ii)	Ester			259.396	181.051	NEG	6.07358e+07	2.29402e+07	1.2959e+07	5.04326e+07	4.43911e+06	1.34305e+06
Tetradecanedioic acid	0.95949	B(ii)	Dicarboxylic Acid			447.369	257.176	NEG	2.43343e+07	1.79685e+07	1.03408e+08	3.55434e+07	1.25914e+07	5.37036e+07
Oxoadipic acid	0.957362	B(ii)	Keto Acid			203.314	159.03	NEG	1.94332e+06	0	3.23042e+06	112466	0	2.53695e+06
Aucubin	0.957018	B(i)	Iridoid			222.232	405.141	NEG	1.36756e+06	4.20903e+06	1.34828e+06	2.4512e+06	4.30811e+06	2.00981e+06
3,4-Dihydroxy-trans-cinnamate	0.956253	B(ii)	Phenolic Acid			245.254	179.035	NEG	3.14119e+07	1.4689e+08	1.84031e+08	1.89446e+07	1.58853e+08	4.09538e+08
Phlorizin	0.955012	B(ii)	Flavonoid			325.221	435.13	NEG	7.91528e+06	2.22473e+08	0	8.92448e+06	2.15043e+07	1.19116e+06
Guanine	0.953948	B(ii)	Purine			294.697	150.056	NEG	271985	0	0	239478	0	0
alpha-Ketoisovaleric acid	0.953811	B(ii)	Keto Acid			113.218	115.04	NEG	3.81607e+07	6.81505e+07	7.22152e+07	5.87458e+07	6.66821e+07	8.68778e+07
Eugenitol	0.95328	B(ii)	Phenol			397.305	205.051	NEG	3.28167e+06	1.16882e+06	119443	1.40673e+06	8.60395e+06	242462
Gallic acid	0.953114	B(ii)	Phenolic Acid			78.0018	169.014	NEG	3.79557e+07	5.46944e+06	2.28536e+06	4.09778e+07	7.64792e+06	5.53498e+06
Emodin	0.95253	B(ii)	Anthraquinone			323.117	269.046	NEG	2.93229e+06	0	166041	0	561794	2.0362e+06
3-Hydroxybenzyl alcohol	0.952514	B(ii)	Phenol			801.957	123.045	NEG	3.46092e+06	6.61725e+06	4.50031e+06	3.98587e+06	9.33759e+06	4.7842e+06
Aesculetin	0.951225	B(ii)	Coumarin			270.173	177.02	NEG	1.3279e+08	6.68458e+07	5.97324e+07	6.63475e+07	2.44888e+07	1.75364e+07
Dodecanedioic acid	0.951144	B(ii)	Dicarboxylic Acid			371.315	229.145	NEG	2.79729e+06	1.3535e+06	2.0144e+07	1.46002e+07	1.11524e+07	1.01731e+07
L-Tyrosine	0.950925	B(ii)	Amino Acid			229.49	180.067	NEG	9.50946e+06	6.45406e+06	906633	4.01333e+06	6.05144e+06	600751
trans-Cinnamic acid	0.950268	B(ii)	Aromatic Acid			337.805	147.045	NEG	7.41314e+07	4.28877e+07	2.6231e+07	6.99796e+07	4.23027e+07	3.77119e+07
Prostaglandin D2	0.949278	B(ii)	Prostaglandin			669.881	351.221	NEG	6.97497e+06	1.20918e+07	9.20949e+06	6.54149e+06	1.26088e+07	6.54711e+06
N-Acetylglutamic acid	0.948964	B(ii)	Amino Acid Derivative			49.3567	188.057	NEG	1.21969e+06	5.95454e+06	4.82183e+06	1.04445e+06	1.07912e+07	4.27481e+06
Oxypurinol	0.945996	B(i)	Purine			101.46	151.026	NEG	3.17899e+07	1.76658e+07	8.61377e+06	1.0534e+07	4.99197e+06	7.31476e+06
3-Methyl-2-oxopentanoate	0.944741	B(i)	Keto Acid			78.9742	129.056	NEG	0	2.52428e+07	1.40321e+06	0	5.98942e+07	1.82443e+06
Orotidine	0.944712	B(ii)	Nucleoside			322.142	585.163	NEG	1.04389e+08	3.27379e+07	228078	6.03186e+07	1.65538e+06	145003
Avocadyne 1-acetate	0.944656	B(ii)	Ester			548.529	325.238	NEG	2.18714e+07	5.4988e+06	4.90922e+06	1.9973e+07	3.28276e+06	8.4844e+06
Citramalic acid	0.938695	B(ii)	Hydroxy Acid			49.7794	147.03	NEG	2.33234e+07	2.18836e+08	1.87655e+08	3.20986e+07	4.40767e+08	3.58423e+08
Traumatic acid	0.935653	B(i)	Dicarboxylic Acid			268.354	227.129	NEG	247497	2.73702e+07	2.93701e+06	931076	5.75399e+07	3.07777e+06
Dihydrojasmonic acid	0.933852	B(ii)	Fatty Acid			401.31	211.134	NEG	1.90978e+08	2.31897e+07	3.386e+06	1.21134e+08	6.63036e+06	7.24409e+06
2',6'-Dihydroxyacetophenone	0.931412	B(ii)	Phenol			128.594	151.04	NEG	2.91423e+07	2.37929e+07	2.10836e+07	2.41217e+07	2.0321e+07	2.46577e+07
Nepodin	0.930163	B(i)	Phenol			76.3914	215.074	NEG	5.42135e+06	3.06116e+06	979591	4.47535e+06	4.6514e+06	2.12018e+06
9,10-DHOME	0.929343	B(ii)	Epoxy Acid			481.17	313.239	NEG	6.32643e+09	2.38044e+08	1.15586e+08	6.36387e+09	8.99208e+07	8.95851e+07
Methylglutaric acid	0.928382	B(ii)	Dicarboxylic Acid			186.435	145.051	NEG	6.76211e+06	7.06592e+06	1.68203e+07	5.69402e+06	4.24735e+07	2.96236e+07
Naringin	0.927187	B(ii)	Flavonoid			648.369	590.848	NEG	9.27857e+06	2.01464e+07	1.41078e+07	5.91967e+07	6.22654e+07	5.32123e+07
gamma-CEHC	0.927179	B(ii)	Phenol			387.31	263.129	NEG	9.95116e+06	1.40424e+07	8.44012e+06	6.47518e+06	2.04523e+07	1.25407e+07
3,4-Dihydroxymandelic acid	0.927107	B(ii)	Phenolic Acid			249.769	183.03	NEG	4.82175e+06	1.6195e+07	2.56144e+07	2.85073e+06	2.14122e+07	2.19523e+07
2-Oxovaleric acid	0.92455	B(ii)	Keto Acid			66.296	115.04	NEG	2.58284e+06	1.09149e+07	9.22556e+06	3.34875e+06	1.36745e+07	1.85501e+07
Pseudouridine	0.923545	B(ii)	Nucleoside			400.471	243.066	NEG	9.65861e+07	1.45954e+07	321699	6.17191e+07	2.21208e+06	392398
Glycolic acid	0.922522	B(ii)	Hydroxy Acid			76.6824	75.0088	NEG	2.10979e+07	1.79241e+07	2.18744e+07	1.65306e+07	1.97923e+07	2.11598e+07
3-Methyluric acid	0.922505	B(i)	Purine			269.652	227.047	NEG	9.71604e+06	8.35823e+06	2.72675e+06	6.56962e+06	8.20625e+06	2.71931e+06
Chrysophanol	0.920018	B(ii)	Anthraquinone			424.14	253.051	NEG	4.92334e+06	7.62711e+06	1.91026e+06	6.86998e+06	1.36869e+07	3.02866e+06
4-Pyridoxic acid	0.919378	B(ii)	Pyridine			227.884	182.046	NEG	1.24471e+07	8.03567e+06	2.43341e+06	1.06468e+07	3.03846e+06	885088
M-toluic Acid	0.918976	B(ii)	Aromatic Acid			84.9693	135.045	NEG	7.04209e+06	5.98199e+06	5.55762e+06	5.52821e+06	5.47911e+06	3.92535e+06
Dantron	0.918928	B(ii)	Anthraquinone			340.832	239.035	NEG	5.24064e+07	1.69655e+06	0	9.72973e+07	2.50689e+06	1.51957e+06
Paeonoside	0.918633	B(ii)	Phenol			278.121	327.109	NEG	967999	2.27095e+07	2.87763e+06	2.4837e+06	3.88416e+07	4.63957e+06
3,4-Dimethoxybenzoic acid	0.91835	B(ii)	Phenolic Acid			201.056	181.053	NEG	2.59472e+06	5.89872e+06	1.17531e+07	6.16165e+06	7.26891e+06	7.33901e+06
Pyruvic acid	0.916852	B(ii)	Keto Acid			67.6464	87.0089	NEG	4.26411e+06	2.76015e+06	5.65881e+06	3.61065e+06	2.82636e+06	7.96556e+06
Glutaric acid	0.91527	B(ii)	Dicarboxylic Acid			781.24	131.035	NEG	2.18039e+06	2.42075e+06	2.21299e+06	1.65079e+06	2.3463e+06	2.68508e+06
Abscisic acid	0.91515	B(ii)	Plant Hormone			323.687	263.129	NEG	2.03973e+07	2.50053e+07	4.92381e+06	1.63773e+07	1.61068e+07	6.13275e+06
Citraconic acid	0.915055	B(ii)	Dicarboxylic Acid			92.8292	129.019	NEG	3.1401e+07	4.02344e+07	7.31205e+07	3.21697e+07	2.55552e+07	4.26738e+07
Phenylacetic acid	0.91493	B(ii)	Aromatic Acid			259.652	135.045	NEG	1.03514e+07	1.45806e+07	754103	9.24413e+06	7.40754e+06	3.22719e+06
Isocitric acid	0.914012	B(ii)	Tricarboxylic Acid			43.1243	173.009	NEG	1.01e+06	2.8692e+06	9.63541e+06	2.08466e+06	3.04923e+06	6.64295e+07
Prostaglandin F2a	0.912466	B(ii)	Prostaglandin			593.901	353.233	NEG	3.08193e+06	0	3.84344e+06	1.24427e+07	0	567876
Itaconic acid	0.908712	B(ii)	Dicarboxylic Acid			49.2395	129.019	NEG	8.67744e+06	2.69149e+07	8.31416e+07	8.16251e+06	4.91443e+07	2.05673e+08
Guanosine-5'-monophosphate	0.907084	B(i)	Nucleotide			410.663	362.053	NEG	3.29868e+07	2.12139e+07	0	2.76841e+07	414047	597585
8,15-DiHETE	0.905687	B(ii)	Epoxy Acid			511.524	335.223	NEG	6.2747e+06	6.84616e+06	454054	5.77144e+06	9.12226e+06	793115
Meconine	0.905171	B(ii)	Phenol			362.007	193.051	NEG	8.95394e+06	6.83495e+07	2.18486e+07	7.9399e+06	3.54513e+07	3.81122e+07
DL-Dopa	0.899855	B(ii)	Amino Acid			224.374	196.062	NEG	1.88242e+07	1.76672e+07	3.66457e+06	1.21175e+07	1.87296e+07	4.96086e+06
Stearidonic acid	0.898642	B(ii)	Fatty Acid			608.654	275.202	NEG	8.5332e+07	6.97942e+06	3.18037e+06	2.16333e+07	2.04455e+07	1.49914e+07
Rhapontigenin	0.898395	B(ii)	Flavonoid			594.609	257.082	NEG	1.30225e+07	4.253e+06	3.70194e+06	7.38175e+06	2.60289e+06	4.49418e+06
Pyrocatechol	0.898022	B(ii)	Phenol			280.822	109.03	NEG	1.7312e+06	2.26445e+06	3.5299e+06	2.70984e+06	1.89158e+06	2.31013e+06
Uracil	0.895228	B(i)	Pyrimidine			110.721	111.015	NEG	1.92114e+06	6.23779e+06	9.47637e+06	4.08739e+06	2.28101e+06	1.19355e+07
Myristoleic acid	0.894396	B(ii)	Fatty Acid			612.992	225.186	NEG	4.22893e+09	1.21012e+08	1.14053e+08	2.52853e+09	1.087e+08	1.50039e+08
Phloretic acid	0.893604	B(i)	Phenolic Acid			256.702	165.056	NEG	8.00079e+07	7.18036e+07	5.15506e+07	6.77091e+07	5.66335e+07	5.66539e+07
Alantolactone	0.892784	B(ii)	Sesquiterpene Lactone			129.976	231.135	NEG	302778	477365	1.22336e+06	389885	2.35115e+06	2.04588e+06
4-Methoxycinnamic acid	0.889721	B(ii)	Phenolic Acid			297.402	177.056	NEG	9.89918e+06	6.68472e+06	1.10153e+07	4.96292e+06	8.35825e+06	1.38109e+07
Prostaglandin A1	0.889278	B(ii)	Prostaglandin			549.091	335.222	NEG	5.82859e+06	2.36141e+06	1.2335e+06	7.48782e+06	3.90953e+06	3.07984e+06
Sweroside	0.888862	B(i)	Iridoid			277.222	357.12	NEG	6.47496e+06	1.11177e+08	1.14032e+07	5.83576e+06	1.7959e+08	2.5665e+07
6-Aminopenicillanic acid	0.887914	B(ii)	Beta-Lactam			399.653	215.054	NEG	2.02524e+06	1.93839e+07	3.59197e+06	1.42932e+07	3.8277e+07	1.54238e+07
Glycyrrhetinic acid	0.881446	B(ii)	Triterpenoid			551.976	469.333	NEG	2.93075e+06	4.02617e+06	3.92599e+06	3.10677e+06	1.19855e+07	5.25655e+06
Formononetin	0.87873	B(ii)	Flavonoid			425.488	267.067	NEG	4.32724e+06	159708	350207	0	0	114535
LysoPA(16:0/0:0)	0.877215	B(ii)	Phospholipid			517.536	409.236	NEG	7.41304e+06	4.7667e+06	8.7635e+06	1.19493e+07	5.97561e+06	1.3345e+07
Palmitic acid	0.87696	B(ii)	Fatty Acid			564.016	255.233	NEG	2.99323e+07	2.93118e+07	3.84105e+07	3.2692e+07	1.83033e+07	3.17941e+07
4-Acetamidobutanoic acid	0.876824	B(ii)	Amino Acid Derivative			97.0236	144.067	NEG	1.25999e+07	5.21973e+07	5.68109e+06	9.47828e+06	6.02478e+07	4.2067e+06
Gamma-Linolenic acid	0.876088	B(ii)	Fatty Acid			509.517	277.218	NEG	1.07267e+06	1.14222e+06	742172	866176	1.18624e+06	519210
Ginkgoic acid	0.875682	B(ii)	Phenolic Acid			580.699	345.243	NEG	4.68808e+06	5.25254e+06	1.09114e+07	1.50561e+06	4.66459e+06	2.49518e+06
Sinapic acid	0.872581	B(ii)	Phenolic Acid			281.364	223.062	NEG	1.36633e+08	4.34173e+08	9.29603e+07	6.99595e+07	5.19993e+08	2.30106e+08
4-Hydroxybenzaldehyde	0.867421	B(ii)	Aldehyde			291.627	121.03	NEG	5.87025e+08	5.46916e+08	5.63688e+08	5.81771e+08	4.24652e+08	1.48116e+09
Umbelliferone	0.863003	B(ii)	Coumarin			314.636	161.025	NEG	4.34167e+06	2.20162e+06	1.28456e+06	1.28676e+07	3.18244e+06	2.27791e+06
Pseudobaptigenin	0.862902	B(ii)	Flavonoid			414.595	281.046	NEG	4.9594e+06	6.47218e+06	1.00697e+06	4.36181e+06	1.09874e+07	3.20585e+06
12-Hydroxydodecanoic acid	0.86244	B(ii)	Hydroxy Acid			456.415	215.165	NEG	1.48939e+08	1.18637e+07	5.55711e+07	1.91989e+08	1.05488e+07	6.16682e+07
Propionic acid	0.859636	B(ii)	Fatty Acid			173.846	73.0296	NEG	3.11511e+07	1.88075e+08	3.81082e+07	3.139e+07	1.95671e+08	4.64697e+07
13,14-Dihydro PGF2a	0.859406	B(ii)	Prostaglandin			611.283	355.25	NEG	4.80527e+06	2.44764e+06	1.04521e+07	6.53009e+06	2.3479e+06	3.06839e+06
Avocadyne	0.858292	B(ii)	Phenol			610.457	283.229	NEG	5.75009e+06	886867	357106	1.59031e+07	4.55048e+06	528085
2',7-Dihydroxy-4',5'-dimethoxyisoflavone	0.858086	B(ii)	Flavonoid			385.747	313.072	NEG	4.10063e+07	2.41207e+06	0	3.35808e+07	0	764411
Butylparaben	0.856888	B(ii)	Phenol			215.591	193.087	NEG	1.56683e+07	3.14408e+06	3.63809e+06	1.32992e+07	4.72599e+06	4.47358e+06
4-Hydroxyhippuric acid	0.854398	B(i)	Phenolic Acid			213.427	194.046	NEG	6.94033e+06	4.25457e+06	5.72803e+06	5.65963e+06	1.4183e+07	1.3824e+06
3,4-Dihydroxyhydrocinnamic acid	0.852559	B(i)	Phenolic Acid			178.219	181.051	NEG	3.70856e+07	4.24869e+07	3.01922e+07	4.17784e+07	3.21172e+07	3.85162e+07
Glyceric acid	0.849312	B(ii)	Hydroxy Acid			43.5294	105.019	NEG	7.27665e+06	1.23121e+07	1.79418e+07	8.9468e+06	1.94501e+07	2.37991e+07
17-phenyl-18,19,20-trinor-prostaglandin E2	0.84761	B(ii)	Prostaglandin			415.073	385.202	NEG	2.81521e+06	1.52028e+06	1.46784e+07	3.8465e+06	1.60262e+06	8.99474e+06
2,3-Dihydroxybutanedioic acid	0.8465	B(ii)	Hydroxy Acid			40.2769	149.009	NEG	189156	222800	9.84655e+06	1.24736e+06	2.27615e+06	2.14385e+07
Phenylpyruvic acid	0.845607	B(i)	Keto Acid			46.9958	163.04	NEG	1.44083e+06	0	591780	1.49891e+06	301504	1.0823e+06
4-Acetylbutyrate	0.844881	B(ii)	Ester			170.591	129.056	NEG	7.94587e+07	3.90708e+07	3.2581e+07	1.20942e+08	1.89172e+07	2.83131e+07
Quercitrin	0.842285	B(ii)	Flavonoid			316.662	447.093	NEG	1.46609e+06	1.36613e+07	600790	1.19345e+06	2.90255e+06	1.64255e+06
Gibberellic acid	0.842254	B(i)	Plant Hormone			172.96	345.13	NEG	333826	394932	2.03884e+06	67708.4	867913	3.19419e+06
15-Deoxy-d-12,14-PGJ2	0.841791	B(ii)	Prostaglandin			537.879	315.197	NEG	3.37931e+06	1.7335e+06	1.22301e+07	359940	6.74372e+06	2.04e+07
Chorismate	0.840097	B(ii)	Organic Acid			226.372	225.041	NEG	6.28609e+06	1.51433e+07	5.65191e+06	4.20085e+06	1.23927e+07	1.01181e+07
L-3-Phenyllactic acid	0.837997	B(ii)	Hydroxy Acid			239.776	165.056	NEG	2.5793e+08	1.25695e+08	3.60745e+07	1.77717e+08	2.43408e+07	3.92633e+07
Mandelic acid	0.833005	B(ii)	Hydroxy Acid			232.437	151.04	NEG	2.33427e+07	1.40953e+07	1.72322e+07	1.68356e+07	1.26937e+07	2.4776e+07
1-Methyl-6-phenyl-1H-imidazo[4,5-b]pyridin-2-amine	0.833001	B(ii)	Imidazole			342.27	223.098	NEG	8.54038e+06	4.97807e+07	8.39132e+06	4.96636e+06	9.71317e+07	1.31734e+07
Sinapyl alcohol	0.831096	B(ii)	Phenol			365.716	209.082	NEG	3.20203e+08	2.46755e+08	1.85643e+07	2.33083e+08	2.35786e+08	3.13185e+07
D-Glucuronolactone	0.827579	B(i)	Sugar Derivative			182.915	221.025	NEG	4.42616e+06	965458	1.1397e+07	5.0081e+06	905577	2.64165e+06
4-Hydroxyphenylpyruvic acid	0.82747	B(ii)	Keto Acid			358.21	179.035	NEG	4.63545e+06	3.5856e+06	8.37906e+06	2.17326e+06	5.2801e+06	1.92358e+07
Succinic acid	0.826029	B(i)	Dicarboxylic Acid			434.243	117.019	NEG	4.7069e+06	0	7.63532e+06	4.53104e+06	0	7.69069e+06
8,9-DiHETrE	0.824771	B(ii)	Epoxy Acid			578.995	337.24	NEG	7.30806e+07	0	0	1.23114e+08	0	867624
Glucaric acid	0.823491	B(ii)	Sugar Acid			39.1101	209.03	NEG	0	56672.9	602408	0	1.45077e+06	1.82337e+06
2',5'-Dihydroxychalcone	0.819445	B(ii)	Flavonoid			609.916	239.072	NEG	4.04305e+07	9.0209e+06	1.03519e+07	2.79099e+07	1.3562e+07	1.67091e+07
3-Methyl-2-oxovaleric acid	0.818045	B(ii)	Keto Acid			130.15	129.056	NEG	4.9028e+06	5.74554e+06	1.12063e+06	4.9791e+06	6.6382e+06	0
Alpha-Hydroxyisobutyric acid	0.815346	B(ii)	Hydroxy Acid			236.825	103.04	NEG	7.49403e+06	2.75573e+07	9.55457e+06	8.41991e+06	3.25492e+07	7.92809e+06
γ-Glutamylglutamate	0.81336	B(i)	Amino Acid Derivative			406.997	275.093	NEG	126782	526948	31741.8	191744	669526	168386
Benzoic acid	0.812513	B(i)	Aromatic Acid			51.8783	121.03	NEG	1.02094e+07	5.40381e+06	6.92483e+06	9.78984e+06	7.2304e+06	5.5386e+06
Cyclohexanecarboxylic acid	0.806135	B(ii)	Carboxylic Acid			230.768	127.077	NEG	1.70647e+07	1.21651e+07	3.30644e+06	1.42627e+07	1.20345e+06	4.13501e+06
Oxytetracycline	0.800734	B(ii)	Tetracycline			209.749	459.163	NEG	100456	61802.5	181854	50990.3	681395	278814
3-(3-Hydroxyphenyl)propanoic acid	0.799603	B(iii)	Phenolic Acid			372.602	165.056	NEG	4.04217e+07	2.80972e+07	2.66893e+07	3.27256e+07	2.60587e+07	2.29663e+07
Methylsuccinic acid	0.797138	B(i)	Dicarboxylic Acid			91.7522	131.035	NEG	7.41152e+07	3.52136e+08	8.78907e+07	5.41739e+07	2.32749e+08	1.7155e+08
alpha-Bixin	0.796044	B(iii)	Carotenoid			374.545	393.206	NEG	1.33243e+07	1.95668e+06	3.14129e+06	4.36601e+07	2.381e+06	2.70791e+06
3-Hydroxysebacic acid	0.794061	B(iii)	Hydroxy Acid			280.868	217.109	NEG	2.60616e+07	1.93307e+08	1.95268e+08	3.23416e+07	2.17105e+08	1.87897e+08
Gibberellin A53	0.790312	B(iii)	Plant Hormone			466.807	347.182	NEG	346159	368712	5.74912e+06	564089	4.50125e+06	982422
Erythrono-1,4-lactone	0.787427	B(iii)	Sugar Derivative			488.808	117.019	NEG	206652	0	1.97387e+06	0	0	2.91792e+06
cis-Aconitic acid	0.7873	B(iii)	Tricarboxylic Acid			175.62	173.009	NEG	0	0	1.8112e+06	0	0	2.57196e+06
2-Hydroxy-3-methylbutyric acid	0.785264	B(i)	Hydroxy Acid			103.1	117.056	NEG	9.64705e+07	1.76641e+08	9.68273e+06	1.07815e+08	1.46201e+08	4.25848e+07
4-Methylbenzoic acid	0.78383	B(iii)	Aromatic Acid			283.365	135.045	NEG	6.36343e+06	7.3374e+06	1.04196e+06	7.79777e+06	7.84532e+06	3.89433e+06
D-Lactitol	0.78305	B(i)	Sugar Alcohol			335.896	403.141	NEG	2.03294e+07	5.69218e+07	1.3181e+06	1.8337e+07	4.49365e+07	5.75447e+07
Caffeic acid	0.782423	B(iii)	Phenolic Acid			314.567	179.035	NEG	209001	0	3.2579e+06	0	1.09738e+06	6.84739e+06
2-Methylbenzoic acid	0.781117	B(iii)	Aromatic Acid			845.571	135.045	NEG	5.00276e+06	3.86647e+06	4.99549e+06	4.94057e+06	3.46968e+06	4.22432e+06
5,7,3'-Trihydroxy-4'-methoxyflavanone	0.778446	B(iii)	Flavonoid			404.741	301.072	NEG	7.22781e+06	1.48212e+06	0	0	1.66626e+06	0
(Â±)-2-(1-Methylpropyl)-4,6-dinitrophenol	0.775188	B(iii)	Phenol			633.432	239.072	NEG	2.34595e+07	4.64222e+06	2.12414e+06	8.96375e+06	7.82672e+06	4.76422e+06
Succinylacetone	0.772405	B(iii)	Keto Acid			207.731	157.051	NEG	4.39703e+07	7.58531e+07	2.49377e+07	4.28076e+07	5.85324e+07	1.805e+07
Cholesterol sulfate	0.770566	B(iii)	Steroid Sulfate			616.648	465.304	NEG	8.92652e+06	9.80933e+06	2.16676e+06	1.28857e+07	9.44503e+06	6.21953e+06
Alternariol	0.769757	B(iii)	Mycotoxin			239.214	257.046	NEG	6.01331e+06	0	0	3.28974e+06	0	577063
Tiglylglycine	0.768718	B(i)	Amino Acid Derivative			203.115	156.067	NEG	4.71504e+07	4.03903e+07	842380	3.7329e+07	4.55878e+06	1.35761e+06
3-Methylxanthine	0.753257	B(iii)	Purine			756.223	165.041	NEG	1.03148e+06	1.81412e+06	0	1.22522e+06	5.90398e+06	0
5,7-Dihydroxyflavone	0.753238	B(iii)	Flavonoid			452.372	253.051	NEG	1.10508e+07	7.10912e+06	301783	7.82625e+06	2.92944e+07	772003
Ascochitine	0.753159	B(iii)	Mycotoxin			354.488	275.093	NEG	3.35923e+07	1.57198e+07	5.21633e+06	2.53092e+07	2.65052e+06	1.34398e+06
Eriodictyol	0.749855	B(iii)	Flavonoid			270.948	287.056	NEG	1.35325e+07	1.87933e+07	5.40289e+07	1.11498e+07	1.73895e+07	7.29658e+07
Pinobanksin	0.749274	B(i)	Flavonoid			49.9568	271.063	NEG	305742	2.07455e+06	0	270393	9.82282e+06	0
8-isoprostaglandin PGF2b	0.74826	B(iii)	Prostaglandin			459.967	353.233	NEG	1.95417e+07	7.92609e+06	1.03411e+07	2.57387e+07	5.19772e+06	1.73879e+07
L-2-Hydroxyglutaric acid	0.74603	B(iii)	Hydroxy Acid			101.695	147.03	NEG	2.23821e+06	1.07239e+06	4.29625e+06	2.45001e+06	8.87884e+06	1.05073e+07
15S-hydroxy-5Z,8Z,11Z,13E,17Z-eicosapentaenoic acid	0.744589	B(iii)	Fatty Acid			548.585	317.213	NEG	1.49403e+06	6.15357e+06	823622	1.27924e+06	4.86836e+06	1.3171e+06
13-OxoODE	0.741452	B(iii)	Fatty Acid			618.256	293.212	NEG	2.49418e+08	4.46723e+06	9.02573e+06	1.69241e+08	5.35961e+06	6.66124e+06
2-Hydroxycaproic acid	0.739046	B(iii)	Hydroxy Acid			237.819	131.072	NEG	1.76147e+08	8.39487e+07	3.44595e+08	2.9723e+08	3.52936e+07	8.17986e+07
Threonic acid	0.739021	B(iii)	Hydroxy Acid			42.6764	135.03	NEG	1.13637e+06	4.19118e+06	3.4482e+06	3.41242e+06	5.25273e+06	942772
Hydroxypropanedioic acid	0.733445	B(iii)	Hydroxy Acid			40.2817	118.999	NEG	0	0	1.28821e+06	0	796008	9.76736e+06
Caproic acid	0.733052	B(iii)	Fatty Acid			356.888	115.077	NEG	4.43409e+07	8.58375e+06	1.84048e+07	1.03288e+08	8.14315e+06	5.97395e+06
Secoisolariciresinol	0.732856	B(iii)	Lignan			334.325	361.165	NEG	2.49176e+08	8.99191e+07	7.33972e+06	1.50938e+08	1.67057e+07	8.02405e+06
Hydroxyphenyllactic acid	0.732793	B(iii)	Hydroxy Acid			92.5512	181.051	NEG	9.78619e+06	7.2715e+06	9.70746e+06	9.51128e+06	9.93499e+06	8.99842e+06
8-Isoprostaglandin F2a	0.729684	B(iii)	Prostaglandin			475.536	353.233	NEG	7.89291e+07	1.09266e+07	2.31913e+07	1.14616e+08	4.57347e+06	2.54153e+07
Isokobusone	0.728585	B(iii)	Terpenoid			528.082	221.155	NEG	9.7827e+08	1.15715e+07	691951	7.46815e+08	1.28693e+07	4.95929e+06
Isoferulic acid	0.727765	B(i)	Phenolic Acid			282.986	193.051	NEG	1.81317e+08	4.48439e+08	2.50137e+09	1.25532e+08	5.07105e+08	4.3345e+09
Homovanillic acid	0.726602	B(iii)	Phenolic Acid			224.269	181.051	NEG	4.02664e+07	1.97257e+07	1.0703e+07	3.21077e+07	1.51418e+07	1.27105e+07
Hydroxyisocaproic acid	0.723387	B(iii)	Hydroxy Acid			305.379	131.071	NEG	6.90688e+06	6.87605e+06	1.63527e+07	9.34923e+06	3.63893e+06	8.31867e+06
Eudesmic acid	0.720431	B(iii)	Phenolic Acid			279.979	211.061	NEG	1.41364e+08	3.40477e+08	5.71293e+07	1.10221e+08	3.8538e+08	8.12071e+07
2-benzoylbenzene-1,3,5-triol	0.71879	B(iii)	Phenol			281.283	229.05	NEG	1.97258e+07	3.28672e+06	5.01491e+06	4.77726e+06	6.81719e+06	6.38978e+06
D-Lactic acid	0.714667	B(iii)	Hydroxy Acid			272.293	89.0245	NEG	1.41403e+07	2.21329e+07	2.37958e+07	1.42203e+07	2.44042e+07	2.65111e+07
Eicosapentaenoic acid	0.714413	B(iii)	Fatty Acid			612.61	301.217	NEG	1.85968e+07	5.8485e+06	3.77976e+06	1.63249e+07	1.46472e+07	3.40517e+06
Monomethyl glutaric acid	0.713117	B(iii)	Dicarboxylic Acid			236.781	145.051	NEG	1.00004e+07	1.13939e+07	5.65913e+07	7.29424e+06	6.00866e+06	3.20067e+07
Thymidine	0.709753	B(i)	Nucleoside			209.916	241.083	NEG	3.59799e+06	2.74461e+06	5.13187e+07	3.35245e+06	1.39721e+07	7.32137e+07
1-Methyladenosine	0.708756	B(iii)	Nucleoside			458.135	316.083	NEG	148259	599482	0	147909	1.90225e+06	0
Alpha-Linolenic acid	0.706667	B(iii)	Fatty Acid			535.68	277.217	NEG	1.18635e+07	4.42582e+06	2.44657e+06	1.15054e+07	1.89632e+06	3.01315e+06
(R)-lipoic acid	0.701845	B(iii)	Thiol			43.0888	223.021	NEG	3.54116e+06	1.09613e+07	3.17227e+07	1.08853e+06	8.07065e+06	1.58604e+07
(-)-Catechin	0.696086	B(i)	Flavonoid			111.37	289.074	NEG	90773.6	1.02756e+06	757731	105469	3.77248e+06	1.13948e+06
3,4,5-Trimethoxycinnamic acid	0.694418	B(iii)	Phenolic Acid			234.477	237.077	NEG	117999	7.44452e+06	3.30008e+06	473923	1.33067e+07	5.90458e+06
Harmine	0.689258	B(i)	Alkaloid			48.7075	257.083	NEG	295550	9.10064e+06	432635	256160	766679	632535
Dopamine	0.688869	B(iii)	Neurotransmitter			212.563	299.078	NEG	6.94646e+06	3.23349e+07	3.9086e+06	5.30799e+06	4.18309e+07	4.76745e+06
Beta-D-Galactose	0.687282	B(iii)	Sugar			45.8754	179.056	NEG	5.04228e+06	2.73634e+07	4.97857e+06	9.00398e+06	1.95261e+07	1.23556e+07
Coumesterol	0.684886	B(iii)	Steroid			356.124	267.03	NEG	3.73624e+07	3.42552e+06	1.31094e+06	2.13716e+07	566271	7.38062e+06
Erucic acid	0.679886	B(iii)	Fatty Acid			578.179	337.312	NEG	0	3.60951e+07	5.13116e+07	4.56982e+06	1.41493e+07	1.58232e+07
Linoelaidic acid	0.678866	B(iii)	Fatty Acid			712.008	279.233	NEG	3.14434e+07	3.29082e+06	3.3149e+06	3.73087e+07	3.29153e+06	4.15906e+06
Ethyl glucuronide	0.674258	B(iii)	Sugar Derivative			80.2248	221.067	NEG	3.64247e+06	2.37629e+07	6.36152e+06	3.69186e+06	1.73056e+07	1.20042e+07
Cholic acid	0.67021	B(iii)	Bile Acid			432.805	407.28	NEG	476144	1.14151e+06	0	3.92603e+07	3.48648e+06	0
4-Hydroxyphenylpyruvate	0.670116	B(i)	Keto Acid			192.426	179.039	NEG	1.84109e+06	1.1152e+06	581298	2.38673e+06	329122	1.72199e+06
Resolvin D1	0.662498	B(iii)	Lipid Mediator			607.2	375.213	NEG	0	0	1.67755e+07	0	0	1.41121e+06
7-Methylxanthine	0.66186	B(iii)	Purine			705.554	165.041	NEG	0	0	0	0	3.15277e+06	0
2-Hydroxybenzaldehyde	0.661624	B(iii)	Aldehyde			275.36	121.03	NEG	2.50103e+08	6.41669e+07	1.46457e+08	3.33688e+08	4.83947e+07	5.93563e+07
Ascorbic acid	0.661557	B(iii)	Vitamin			68.3805	175.025	NEG	0	0	2.06334e+07	0	241522	1.72217e+07
Hesperetin	0.657707	B(iii)	Flavonoid			246.284	301.073	NEG	8.86152e+06	2.69151e+06	1.54974e+07	1.24926e+07	2.72506e+06	4.2492e+07
3-(3,4-Dihydroxy-5-methoxy)-2-propenoic acid	0.6573	B(iii)	Phenolic Acid			240.423	209.046	NEG	4.26215e+07	1.98784e+07	2.83979e+07	2.9744e+07	1.68525e+07	2.61017e+07
5,6,7-trihydroxy-2-phenyl-4H-chromen-4-one	0.655384	B(iii)	Flavonoid			466.481	269.045	NEG	2.71026e+08	1.77223e+07	1.63822e+06	1.54594e+08	738699	1.43533e+07
(10E,12Z)-9-HODE	0.655283	B(iii)	Fatty Acid			518.762	295.228	NEG	1.10936e+09	1.10836e+08	8.40492e+07	4.48432e+08	1.1757e+08	6.5795e+08
Genistein	0.654844	B(iii)	Flavonoid			406.222	269.046	NEG	7.1177e+07	3.41701e+07	988695	5.08213e+07	3.50696e+06	5.63228e+06
Indolepyruvate	0.65383	B(iii)	Keto Acid			382.884	202.051	NEG	1.37287e+07	7.67054e+06	2.50795e+07	7.96471e+06	6.76091e+06	5.86269e+07
Taxifolin	0.653085	B(i)	Flavonoid			182.164	303.052	NEG	3.24081e+06	2.80122e+06	1.52683e+06	2.59854e+06	4.0565e+06	1.87049e+06
Dihydroresveratrol	0.646457	B(i)	Phenol			129.525	275.094	NEG	104204	1.56081e+06	961760	0	5.33862e+06	1.45341e+06
Tyrosol	0.644878	B(iii)	Phenol			300.073	137.061	NEG	1.92524e+07	3.94474e+06	0	1.86145e+07	0	0
Shikimic acid	0.642473	B(iii)	Organic Acid			153.173	173.046	NEG	0	0	0	0	3.52824e+06	586339
(E)-3-(4-Hydroxyphenyl)-2-propenal	0.639486	B(iii)	Aldehyde			239.53	147.046	NEG	1.52699e+07	6.06727e+06	834199	1.03312e+07	1.30471e+06	1.11569e+06
Genipin	0.638521	B(iii)	Iridoid			238.969	225.077	NEG	3.11306e+07	1.75609e+07	7.09594e+06	1.72972e+07	1.73962e+07	6.8028e+06
5-hydroxy-2-phenyl-4H-chromen-4-one	0.636553	B(iii)	Flavonoid			100.497	237.054	NEG	5.12912e+06	730944	1.2077e+07	3.66104e+06	4.39807e+06	1.33542e+07
Arachidic acid	0.633579	B(iii)	Fatty Acid			734.27	311.296	NEG	7.49726e+06	1.78813e+06	1.62801e+06	1.08445e+07	3.3762e+06	1.38862e+06
Gluconasturtiin	0.632271	B(iii)	Glucosinolate			310.874	433.246	NEG	3.65167e+06	1.57395e+06	8.66391e+06	3.99464e+06	1.44344e+06	3.96769e+07
Resveratrol	0.631477	B(i)	Phenol			173.845	227.067	NEG	507895	726728	1.15643e+07	693955	1.18924e+06	8.71658e+06
(10E,12Z)-(9S)-9-Hydroperoxyoctadeca-10,12-dienoic acid	0.63096	B(iii)	Fatty Acid			408.216	311.223	NEG	3.25835e+07	6.57912e+06	6.73549e+06	2.78808e+07	4.41106e+06	1.0856e+07
N-Acetylhistidine	0.630544	B(iii)	Amino Acid Derivative			266.714	196.066	NEG	4.0263e+06	2.36589e+07	409990	2.5159e+07	5.16493e+06	1.51788e+06
5,7-dihydroxy-2-(4-hydroxy-3,5-dimethoxyphenyl)-4H-chromen-4-one	0.625819	B(iii)	Flavonoid			363.797	329.068	NEG	2.61171e+06	5.38171e+07	6.5066e+06	2.32668e+07	1.93033e+07	2.59086e+07
5,7-dihydroxy-2-(4-methoxyphenyl)-3,4-dihydro-2H-1-benzopyran-4-one	0.621975	B(iii)	Flavonoid			347.893	285.077	NEG	2.55601e+06	1.04256e+07	0	3.19492e+06	1.20166e+07	3.27665e+06
2-(3,4-dihydroxyphenyl)-3,5,7-trihydroxy-3,4-dihydro-2H-1-benzopyran-4-one	0.621426	B(iii)	Flavonoid			47.6425	303.053	NEG	278811	2.16205e+06	5.41836e+06	329069	2.73497e+07	8.66954e+06
20-Carboxy-leukotriene B4	0.621032	B(iii)	Leukotriene			505.873	371.281	NEG	0	0	3.77723e+07	0	0	8.32741e+06
Bilobalide A	0.620186	B(iii)	Terpenoid			242.185	325.094	NEG	4.64744e+06	1.304e+07	1.08757e+07	6.31144e+06	2.31856e+06	1.63897e+07
N-Acetylaspartylglutamic acid	0.616549	B(iii)	Amino Acid Derivative			151.026	303.089	NEG	0	1.56828e+06	956403	0	5.25357e+06	729583
Ribothymidine	0.6154	B(iii)	Nucleoside			546.2	257.082	NEG	1.39532e+07	9.16253e+06	5.73766e+06	1.75102e+07	9.60319e+06	8.42127e+06
Epicatechin	0.614904	B(iii)	Flavonoid			52.7223	289.074	NEG	71473	1.74037e+06	0	47790	9.80989e+06	0
Isovalerylglycine	0.609451	B(iii)	Amino Acid Derivative			216.192	158.082	NEG	7.88631e+06	6.26431e+06	1.88911e+06	5.9075e+06	1.38019e+06	2.82516e+06
Ascorbyl palmitate	0.608871	B(iii)	Vitamin Ester			430.897	413.255	NEG	1.73474e+07	9.76282e+06	8.77536e+07	1.98381e+07	7.86618e+06	3.15254e+08
3,4-Dihydro-6-hydroxy-2,5,7,8-tetramethyl-2H-1-benzopyran-2-carboxylic acid	0.605318	B(iii)	Phenolic Acid			368.812	249.114	NEG	1.05272e+06	1.09417e+07	3.86412e+06	1.11162e+06	1.96769e+07	6.7218e+06
15-Methylpalmitate	0.604949	B(iii)	Fatty Acid			692.8	269.249	NEG	1.23366e+09	2.72516e+08	4.59542e+08	1.24259e+09	3.48523e+08	4.03686e+08
o-Cresol	0.604086	B(iii)	Phenol			275.427	107.05	NEG	1.81279e+06	2.25171e+06	560300	1.78792e+06	1.91358e+06	700431
3,3-Dimethylglutaric acid	0.603096	B(iii)	Dicarboxylic Acid			194.272	159.067	NEG	3.56911e+06	3.52061e+07	1.89576e+07	3.79769e+06	5.012e+07	2.21554e+07
Prunetin	0.59937	B(iii)	Flavonoid			338.165	283.061	NEG	6.3153e+07	1.44845e+07	0	1.0987e+07	0	0
Quinic acid	0.599019	B(i)	Organic Acid			98.4853	191.057	NEG	3.13627e+06	3.62241e+07	1.00202e+07	4.75813e+06	7.02624e+07	3.07764e+07
3,7-Dimethyluric acid	0.589227	B(iii)	Purine			145.443	213.077	NEG	961889	3.27744e+06	194758	838990	4.58146e+06	977681
Cantharidin	0.587012	B(i)	Terpenoid			280.042	195.066	NEG	4.16165e+08	2.50417e+08	2.04577e+08	2.76664e+08	1.1286e+08	2.64208e+08
2-Amino-3-methylimidazo[4,5-f]quinoline	0.586788	B(iii)	Imidazole			214.943	197.082	NEG	8.86734e+07	1.19572e+08	0	4.61912e+07	7.08959e+07	0
Desaminotyrosine	0.58342	B(iii)	Amino Acid Derivative			318.596	165.056	NEG	1.07508e+08	9.99958e+07	7.26545e+07	9.98274e+07	9.71099e+07	9.54684e+07
Bergapten	0.58236	B(iii)	Coumarin			303.332	215.035	NEG	1.00036e+08	2.36084e+07	2.01721e+07	1.59218e+08	1.43985e+07	0
Mevalonic acid	0.579243	B(i)	Organic Acid			195.904	147.066	NEG	2.98715e+06	2.92984e+06	2.78174e+06	2.01701e+06	1.92763e+06	2.92182e+06
4-Nitrocatechol	0.578965	B(i)	Phenol			59.0179	154.015	NEG	821913	3.23011e+06	3.32261e+06	595229	5.71823e+06	7.16739e+06
3,3',4'5-Tetrahydroxystilbene	0.577633	B(iii)	Phenol			326.909	243.066	NEG	2.46001e+06	1.56627e+07	6.64258e+06	3.02313e+06	5.88787e+06	6.00929e+06
Polydatin	0.573736	B(i)	Phenol			283.497	435.13	NEG	590532	7.46051e+06	2.97354e+06	1.09133e+06	6.19257e+06	4.20254e+06
3-Methoxybenzenepropanoic acid	0.57227	B(iii)	Phenolic Acid			203.304	179.072	NEG	5.1174e+06	1.10948e+07	7.37622e+06	1.58788e+06	1.40682e+07	1.90333e+07
[4]-Gingerdiol 3,5-diacetate	0.563267	B(iii)	Phenol			659.16	351.186	NEG	6.55192e+06	2.84576e+06	1.14124e+08	6.64261e+06	1.55409e+06	9.11777e+06
3,4,5-trihydroxycyclohex-1-ene-1-carboxylic acid	0.562384	B(iii)	Organic Acid			50.0624	173.045	NEG	1.75174e+06	6.4897e+07	4.40196e+07	627081	1.0474e+08	6.3461e+07
Phytanic acid	0.557578	B(iii)	Fatty Acid			569.671	311.296	NEG	1.45129e+06	1.02702e+08	1.1409e+08	4.39649e+06	1.31322e+08	4.99673e+06
Indoleacetic acid	0.55611	B(iii)	Plant Hormone			400	174.056	NEG	1.53121e+07	2.47992e+06	3.61884e+06	1.06212e+07	994685	2.92081e+06
Gibberellin A3	0.555846	B(iii)	Plant Hormone			386.562	345.134	NEG	226722	7.58189e+06	0	3.2816e+06	1.13882e+07	2.76835e+07
L-Ribulose	0.554869	B(iii)	Sugar			44.9528	149.046	NEG	795733	6.91934e+06	5.20546e+06	1.25696e+06	8.75967e+06	8.39841e+06
Myristic acid	0.54681	B(iii)	Fatty Acid			649.119	227.202	NEG	8.47584e+07	1.02748e+07	8.25865e+06	1.72043e+07	7.37909e+06	1.05976e+07
3,4-Dihydroxybenzaldehyde	0.540328	B(iii)	Aldehyde			295.093	137.025	NEG	1.72478e+07	1.83543e+07	2.10918e+07	1.2311e+07	2.17485e+07	2.3148e+07
Heneicosanoic acid	0.535681	B(iii)	Fatty Acid			683.261	325.312	NEG	1.46322e+06	3.32465e+07	3.33205e+07	2.88466e+06	4.90714e+06	3.83243e+06
Diethyl phthalic acid	0.533315	B(iii)	Ester			309.275	221.082	NEG	1.91767e+07	1.11365e+07	5.05156e+06	2.18217e+07	1.52447e+07	2.71318e+06
3-Hydroxymethylglutaric acid	0.533288	B(iii)	Hydroxy Acid			53.8449	161.046	NEG	2.4821e+07	1.8754e+08	4.78583e+07	2.33243e+07	3.10411e+08	9.20251e+07
Hydantoin-5-propionic acid	0.533119	B(iii)	Amino Acid Derivative			241.925	171.045	NEG	1.08602e+08	9.24318e+07	2.74925e+07	8.77663e+07	1.08613e+08	3.84249e+07
Picrotoxinin	0.532084	B(iii)	Terpenoid			296.942	291.088	NEG	1.21387e+07	7.54188e+06	1.25995e+06	1.44519e+07	2.66588e+06	406786
Hepoxilin B3	0.531375	B(iii)	Lipid Mediator			445.01	335.223	NEG	5.16743e+06	2.00569e+06	863128	1.25426e+06	4.40767e+06	740444
fluvoxamino acid	0.529042	B(iii)	Amino Acid Derivative			69.6121	317.105	NEG	190396	477712	1.10037e+06	153939	1.94616e+06	2.26564e+06
3-Carboxy-4-methyl-5-propyl-2-furanpropionic acid	0.528114	B(iii)	Organic Acid			204.901	239.093	NEG	1.0106e+07	1.00541e+06	62844.5	5.46649e+06	1.52793e+06	2.01505e+06
Propylparaben	0.525846	B(iii)	Phenol			422.224	179.072	NEG	6.13363e+06	5.69286e+06	3.34483e+06	8.47953e+06	6.10686e+06	4.04196e+06
Hexamethylquercetagetin	0.524098	B(iii)	Flavonoid			48.925	401.131	NEG	2.85143e+06	2.65456e+07	646247	8.04682e+06	1.60659e+06	1.37611e+06
2-(3,4-dihydroxyphenyl)-3,4-dihydro-2H-1-benzopyran-3,5,7-triol	0.521198	B(iii)	Flavonoid			303.561	289.072	NEG	6.37478e+07	9.25094e+06	2.93818e+07	9.00095e+07	1.27308e+07	6.8161e+07
N-(2-Furoyl)glycine	0.508826	B(i)	Amino Acid Derivative			183.906	168.03	NEG	6.01089e+06	2.87983e+06	9.96456e+06	8.05143e+06	1.08823e+07	1.2003e+07
8,11,14-Eicosatrienoic acid	0.504375	B(iii)	Fatty Acid			656.616	305.25	NEG	3.81574e+07	1.99718e+06	244481	2.86747e+07	2.20578e+06	810656
Carbadox	0.504202	B(iii)	Antibiotic			148.513	261.062	NEG	573231	1.02494e+06	3.8001e+06	625596	1.747e+06	5.88793e+06
Casticin	0.503025	B(iii)	Flavonoid			269.572	373.093	NEG	599417	0	1.60422e+07	568952	0	1.39227e+07
Citicoline	0.499783	B(iii)	Nucleotide			447.695	472.264	NEG	3.64148e+06	822961	3.21293e+06	5.90885e+06	3.08581e+06	5.84402e+07
Dihydrocapsaicin	0.495191	B(iii)	Capsaicinoid			517.475	306.207	NEG	1.73367e+07	4.92644e+06	725178	1.46514e+06	663634	214359
Sativanone	0.493236	B(iii)	Flavonoid			47.083	299.091	NEG	536943	206688	806387	622166	1.29706e+06	3.91873e+06
(R)-3-Hydroxy-tetradecanoic acid	0.489915	B(iii)	Hydroxy Acid			467.999	243.197	NEG	9.18112e+06	4.6382e+06	5.08828e+07	2.52932e+07	4.80087e+06	4.51128e+07
2-Hydroxyxanthone	0.48313	B(iii)	Xanthone			454.271	211.04	NEG	2.02858e+07	0	0	3.29489e+06	0	0
Quercetin	0.480454	B(iii)	Flavonoid			314.883	301.035	NEG	1.01016e+08	5.30398e+06	0	6.30401e+07	1.63384e+07	5.80418e+06
5-hydroxy-7-methoxy-2-(4-methoxyphenyl)-4H-chromen-4-one	0.474912	B(iii)	Flavonoid			445.494	297.077	NEG	3.03321e+06	0	0	0	3.16076e+06	129688
Argininosuccinic acid	0.470152	B(iii)	Amino Acid Derivative			209.572	289.11	NEG	1.60953e+06	1.57049e+07	7.40953e+06	1.18709e+06	2.9425e+07	8.42899e+06
Prostaglandin B2	0.469113	B(iii)	Prostaglandin			502.149	333.208	NEG	6.72521e+06	4.42357e+06	388135	930814	8.9987e+06	1.2213e+06
Imidazoleacetic acid	0.466365	B(iii)	Amino Acid Derivative			203.715	125.036	NEG	1.2112e+06	1.68488e+07	4.78641e+06	2.76624e+06	1.00405e+06	2.24577e+06
Aspartyl-Glutamate	0.46338	B(iii)	Amino Acid Derivative			455.803	261.069	NEG	0	116953	1.68466e+07	59321.1	331290	113852
4-Hydroxybenzyl alcohol	0.453355	B(iii)	Phenol			226.789	123.045	NEG	1.07337e+07	9.57773e+06	3.79878e+06	9.98017e+06	3.98174e+06	3.99376e+06
Pelargonic acid	0.450648	B(iii)	Fatty Acid			602.154	157.123	NEG	1.01349e+07	4.12756e+06	2.13007e+07	1.20654e+06	1.94686e+06	1.23902e+06
1,3-Dimethyluric acid	0.450124	B(iii)	Purine			221.994	213.077	NEG	1.2926e+07	1.17901e+07	3.40075e+06	1.02813e+07	1.60682e+07	3.27899e+06
2,3-Dinor-6-keto-prostaglandin F1 a	0.447047	B(iii)	Prostaglandin			497.953	325.203	NEG	1.16056e+08	3.08074e+06	1.12275e+07	8.70863e+07	1.21279e+07	1.76026e+07
Citrulline	0.446143	B(iii)	Amino Acid			211.682	174.086	NEG	2.25314e+06	2.65565e+07	1.80364e+06	1.17235e+06	4.19642e+07	1.1857e+06
(1R,2S,3R)-2-Acetyl-4(5)-(1,2,3,4-tetrahydroxybutyl)imidazole	0.444482	B(iii)	Imidazole			351.73	229.087	NEG	4.6531e+06	1.5647e+06	1.30747e+06	3.63219e+06	693598	933960
6-Ketoprostaglandin E1	0.440501	B(iii)	Prostaglandin			518.859	367.213	NEG	7.99346e+06	509557	480635	9.16586e+06	399791	292457
2-Hydroxymyristic acid	0.439275	B(iii)	Hydroxy Acid			449.84	243.197	NEG	3.36123e+07	8.19771e+06	1.4182e+07	5.09578e+07	1.18683e+07	8.57898e+06
8-iso-15-keto-PGE2	0.432228	B(iii)	Prostaglandin			522.606	349.205	NEG	1.06227e+07	5.19817e+06	3.75341e+07	1.10327e+07	1.8305e+06	2.49084e+06
Pyridoxamine 5'-phosphate	0.429904	B(iii)	Vitamin Derivative			43.6763	247.046	NEG	115674	1.18071e+06	1.48609e+06	201800	1.6706e+06	612015
5,7-dihydroxy-2-(4-hydroxyphenyl)-3,4-dihydro-2H-1-benzopyran-4-one	0.428842	B(iii)	Flavonoid			364.588	271.062	NEG	2.50136e+07	4.18124e+07	2.37543e+06	2.92824e+07	6.93465e+06	4.96206e+06
(R)-3,7-Dimethyl-1,6-octadien-3-ol	0.421635	B(iii)	Terpenoid			437.473	153.129	NEG	4.50202e+07	1.22048e+07	346648	4.73501e+07	1.56971e+06	1.82186e+06
1,5-Anhydrosorbitol	0.416969	B(iii)	Sugar Alcohol			49.9695	163.061	NEG	6.55631e+06	1.5192e+07	1.50136e+06	1.76737e+06	9.90158e+06	3.58175e+06
Orotic acid	0.407903	B(iii)	Pyrimidine			213.825	157.014	NEG	0	0	1.02249e+06	0	0	2.83858e+06
Aspalathin	0.398881	B(iii)	Flavonoid			241.743	451.126	NEG	1.38745e+06	647235	3.01977e+06	3.07353e+06	1.14155e+06	2.87835e+06
Dihydrolipoate	0.397114	B(iii)	Thiol			50.3469	207.051	NEG	1.92404e+06	1.47214e+07	3.81965e+06	3.70771e+06	2.53414e+07	1.0084e+07
Galactonic acid	0.396877	B(iii)	Sugar Acid			250.238	213.077	NEG	1.14681e+07	3.36701e+07	4.46489e+06	3.17592e+07	3.67372e+07	4.26883e+06
(-)-Epigallocatechin	0.387765	B(iii)	Flavonoid			325.753	305.067	NEG	1.37679e+07	1.18544e+06	140565	2.53309e+07	1.26616e+06	1.95238e+06
(-)-Epiafzelechin	0.38484	B(iii)	Flavonoid			352.27	273.078	NEG	1.37418e+08	4.22552e+07	9.60332e+07	6.18883e+07	3.29415e+07	7.64922e+06
Morin	0.380889	B(iii)	Flavonoid			49.1278	301.037	NEG	792529	1.91292e+06	1.0136e+07	844059	2.02642e+06	2.55465e+06
Bilirubin	0.378452	B(iii)	Bile Pigment			411.501	583.256	NEG	2.34168e+07	682930	1.62186e+06	1.98583e+07	5.25331e+06	2.81371e+06
21-Deoxycortisol	0.374178	B(iii)	Steroid			551.705	343.285	NEG	9.96107e+07	1.24459e+07	9.93259e+06	1.68867e+08	7.98933e+06	6.50208e+06
Hydroxytyrosol	0.371966	B(iii)	Phenol			278.576	153.056	NEG	2.16227e+06	7.0797e+06	704873	826618	7.60568e+06	4.54328e+06
D-Glucuronic acid	0.368976	B(iii)	Sugar Acid			40.092	193.035	NEG	0	436121	2.58204e+06	0	0	9.94284e+06
Ricinoleic acid	0.359228	B(iii)	Fatty Acid			620.11	297.244	NEG	3.78719e+08	3.54554e+07	2.42871e+07	5.01968e+08	5.27245e+07	4.89546e+07
Prostaglandin E3	0.350186	B(iii)	Prostaglandin			447.292	349.202	NEG	2.809e+06	1.80228e+06	4.28888e+07	1.13668e+06	2.27283e+06	7.98991e+07
Maltitol	0.337993	B(iii)	Sugar Alcohol			335.358	343.119	NEG	0	1.73987e+06	0	0	2.62801e+06	0
Thioguanine	0.330309	B(iii)	Purine			212.744	166.023	NEG	3.0819e+06	7.47455e+06	5.03997e+06	2.38955e+06	8.31634e+06	1.17285e+07
