# Supplementary material for: Effect of Ultra-High Pressure on the Extraction of the Free, Esterified, and Bound Phenolics from Dendrobium fimbriatum Hook: Chemical Constituents and Antioxidant Ability
Source: Molecules. 2025 Apr 19;30(8):1836. doi: 10.3390/molecules30081836 (PMC12029147; doi:10.3390/molecules30081836)
Supplement: Supplementary file 1 [file molecules-30-01836-s001.zip › Table S2-149 Differential Compounds in DFH Extracts.xlsx]

## Sheet: Sheet1
MS2.name	MS2.score	level	MS1.name	MS1.ppm	rt(s)	mz	type	FP-DFH	EP-DFH	BP-DFH	UFP-DFH	UEP-DFH	UBP-DFH
Gentisaldehyde	1	B(i)			39.3696	137.025	NEG	8.13463e+06	5.6099e+06	6.95013e+06	8.44787e+06	7.07477e+06	6.69178e+06
3-Hydroxycinnamic acid	0.999979	B(i)			306.482	163.04	NEG	2.53526e+07	3.18878e+08	2.1143e+08	5.97274e+07	4.31726e+08	8.12216e+07
4-Hydroxycinnamic acid	0.999822	B(i)			217.737	163.04	NEG	1.59378e+07	1.17716e+07	9.83018e+06	1.55785e+07	1.7708e+07	1.34337e+07
2-Hydroxy-2-methylbutyric acid	0.999772	B(i)			120.223	117.056	NEG	4.21639e+08	2.4821e+09	5.8789e+08	4.4831e+08	2.30342e+09	6.56654e+08
Xanthurenic acid	0.999644	B(i)			211.273	204.03	NEG	156603	1.47453e+07	1.90196e+06	161877	3.11823e+07	5.97048e+06
Suberic acid	0.999282	B(i)			269.738	173.082	NEG	2.96367e+08	1.97927e+08	1.0617e+09	2.5974e+08	8.97946e+07	1.08152e+09
2-Isopropylmalic acid	0.998668	B(i)			178.165	175.061	NEG	1.79497e+08	5.1973e+08	3.22137e+08	1.39719e+08	8.30717e+08	3.64968e+08
Vanillin	0.998427	B(i)			33.8213	151.04	NEG	3.50922e+07	2.71426e+07	2.34967e+07	2.63044e+07	3.15933e+07	2.93466e+07
Azelaic acid	0.997829	B(i)			303.923	187.098	NEG	3.54373e+09	1.71707e+09	5.96328e+09	2.98515e+09	4.12317e+08	6.75803e+09
Phthalic acid	0.997412	B(i)			88.977	165.02	NEG	0	4.00676e+06	1.53338e+07	0	7.7414e+06	1.48144e+07
4-Methylcatechol	0.995926	B(i)			106.487	123.045	NEG	2.80256e+06	4.25946e+06	2.95414e+06	3.10922e+06	9.94226e+06	3.40586e+06
Acetylleucine	0.995394	B(i)			232.029	172.098	NEG	1.46181e+08	1.55244e+08	3.80705e+06	1.24254e+08	1.16597e+08	3.35953e+07
D-Pantothenic acid	0.995352	B(i)			199.372	218.104	NEG	5.11978e+07	3.08942e+07	434615	3.94306e+07	382768	605956
p-Anisic acid	0.994524	B(i)			109.911	151.04	NEG	1.19687e+07	9.80103e+06	1.14993e+07	8.87561e+06	1.48494e+07	1.04803e+07
Rhein	0.991865	B(i)			61.6174	283.027	NEG	78463	0	838953	321666	40784.4	1.54642e+06
3,5-Dihydroxybenzoic acid	0.989422	B(i)			188.528	153.019	NEG	6.53513e+07	1.42753e+08	1.07691e+08	6.43936e+07	1.47284e+08	1.59373e+08
2,3-Dihydroxybenzoic acid	0.987298	B(i)			134.793	153.019	NEG	2.76974e+07	2.77259e+07	1.6032e+07	2.94074e+07	3.75645e+07	2.12689e+07
Coniferaldehyde	0.982279	B(i)			30.1212	177.056	NEG	1.00655e+07	7.38613e+06	9.43281e+06	8.51511e+06	9.46163e+06	8.29844e+06
L-Phenylalanine	0.978193	B(i)			195.738	164.072	NEG	740061	1.07697e+06	6.70418e+06	399351	1.20635e+06	2.35919e+07
6-Hydroxynicotinic acid	0.976916	B(i)			168.161	138.02	NEG	3.4388e+06	2.42705e+06	1.73003e+06	1.00006e+06	1.20701e+06	1.71428e+06
trans-Ferulic acid	0.976849	B(i)			223.47	193.051	NEG	8.98743e+06	3.40705e+07	1.62146e+07	8.48507e+06	3.00436e+07	2.07622e+07
Vanillic acid	0.973506	B(i)			240.461	167.035	NEG	2.63386e+09	1.21671e+10	5.66429e+09	2.06079e+09	1.60318e+10	8.04477e+09
5-Hydroxyindoleacetate	0.97218	B(i)			250.635	190.051	NEG	1.09951e+07	4.06402e+06	2.51906e+06	4.58438e+06	443992	3.98334e+06
Astringin	0.971281	B(i)			243.05	405.119	NEG	5.78281e+06	1.51321e+07	7.11444e+06	5.46557e+06	1.97002e+07	1.31174e+07
4-Hydroxy-3-methylbenzoic acid	0.969472	B(i)			179.997	151.04	NEG	4.69334e+07	3.70192e+07	1.82308e+07	4.31714e+07	3.846e+07	1.17601e+07
1,2,3-Trihydroxybenzene	0.960888	B(i)			49.5179	125.025	NEG	1.84199e+06	3.63293e+06	8.10842e+06	1.50517e+06	7.12704e+06	1.35076e+07
Aucubin	0.957018	B(i)			222.232	405.141	NEG	1.36756e+06	4.20903e+06	1.34828e+06	2.4512e+06	4.30811e+06	2.00981e+06
Oxypurinol	0.945996	B(i)			101.46	151.026	NEG	3.17899e+07	1.76658e+07	8.61377e+06	1.0534e+07	4.99197e+06	7.31476e+06
3-Methyl-2-oxopentanoate	0.944741	B(i)			78.9742	129.056	NEG	0	2.52428e+07	1.40321e+06	0	5.98942e+07	1.82443e+06
Traumatic acid	0.935653	B(i)			268.354	227.129	NEG	247497	2.73702e+07	2.93701e+06	931076	5.75399e+07	3.07777e+06
Nepodin	0.930163	B(i)			76.3914	215.074	NEG	5.42135e+06	3.06116e+06	979591	4.47535e+06	4.6514e+06	2.12018e+06
3-Methyluric acid	0.922505	B(i)			269.652	227.047	NEG	9.71604e+06	8.35823e+06	2.72675e+06	6.56962e+06	8.20625e+06	2.71931e+06
Guanosine-5'-monophosphate	0.907084	B(i)			410.663	362.053	NEG	3.29868e+07	2.12139e+07	0	2.76841e+07	414047	597585
16-Hydroxy hexadecanoic acid	1	B(ii)			569.708	271.228	NEG	4.02432e+08	6.37732e+07	1.24286e+08	3.69514e+08	1.09566e+08	8.76815e+07
2-Ketobutyric acid	1	B(ii)			795.928	101.025	NEG	1.74542e+07	2.57996e+07	2.76842e+06	2.22482e+06	1.93081e+07	1.8848e+07
3-Phenylbutyric acid	1	B(ii)			314.825	163.077	NEG	5.24342e+07	0	0	5.54425e+07	0	0
Glyoxylic acid	1	B(ii)			32.9948	72.9933	NEG	1.04972e+07	8.81222e+06	9.60495e+06	9.83231e+06	1.04523e+07	2.27351e+06
m-Coumaric acid	1	B(ii)			560.49	163.04	NEG	6.21332e+06	2.29299e+07	1.02535e+07	7.41853e+06	2.58228e+06	1.58465e+07
Petroselinic acid	1	B(ii)			782.606	281.249	NEG	2.3781e+07	5.64052e+06	7.35385e+06	2.82064e+07	7.09439e+06	8.07383e+06
Succinic anhydride	1	B(ii)			333.706	99.009	NEG	3.29189e+06	6.10749e+06	1.03743e+07	4.03436e+06	6.87853e+06	1.57984e+07
Undecanoic acid	1	B(ii)			540.173	185.155	NEG	1.48494e+08	2.35602e+07	4.23379e+07	1.93316e+08	2.10953e+07	1.90584e+07
4-Hydroxybenzoic acid	0.999984	B(ii)			227.055	137.024	NEG	8.62932e+08	1.29182e+09	6.56874e+08	7.19856e+08	1.29263e+09	9.44669e+08
Maleic acid	0.999959	B(ii)			73.4724	115.004	NEG	1.09374e+07	1.82174e+07	7.78134e+07	2.31893e+07	1.01959e+07	4.34706e+07
2-Indolecarboxylic acid	0.999943	B(ii)			348.197	160.04	NEG	1.51566e+07	2.97633e+06	75003.8	1.24997e+07	240760	275941
Kynurenic acid	0.999927	B(ii)			256.627	188.036	NEG	1.51747e+06	1.07323e+06	2.75664e+07	1.53685e+06	606115	9.0121e+06
2-Hydroxycinnamic acid	0.999897	B(ii)			272.763	163.04	NEG	7.12522e+08	3.14558e+09	2.54483e+09	5.6105e+08	4.26361e+09	4.32682e+09
cis,cis-Muconic acid	0.999711	B(ii)			783.255	141.017	NEG	4.01556e+07	4.01403e+07	3.91498e+07	4.2417e+07	4.04838e+07	3.64106e+07
Trans-3-coumarate	0.999682	B(ii)			894.325	163.04	NEG	5.74524e+06	1.01933e+07	8.55868e+06	6.91212e+06	1.11164e+07	9.69283e+06
Gingerol	0.999499	B(ii)			514.009	293.179	NEG	6.77762e+08	2.13e+08	2.43078e+08	6.8568e+08	2.61812e+08	5.87302e+08
2-Hydroxy-6-pentadecylbenzoic acid	0.99938	B(ii)			603.946	347.26	NEG	3.33654e+06	4.94202e+06	2.68614e+07	3.73604e+06	5.15878e+06	4.24815e+06
4-Nitrophenol	0.999168	B(ii)			357.354	138.02	NEG	5.30594e+07	1.39942e+07	9.81867e+06	6.86618e+07	9.14253e+06	8.92235e+06
Leucinic acid	0.999137	B(ii)			217.988	131.071	NEG	2.48406e+08	2.24423e+08	2.87288e+08	2.72933e+08	1.15951e+08	2.22237e+08
Methylparaben	0.997998	B(ii)			365.849	151.04	NEG	5.79569e+06	5.41077e+06	4.47172e+06	6.51733e+06	5.74605e+06	5.16269e+06
2-Phenylpropionate	0.997984	B(ii)			321.507	149.061	NEG	2.69662e+06	4.32291e+06	3.46466e+06	2.24514e+06	5.77542e+06	3.71557e+06
Mesylate	0.997385	B(ii)			44.8682	94.981	NEG	3.97755e+06	2.94827e+06	3.74248e+06	3.74109e+06	446007	775670
3-Hydroxycapric acid	0.997267	B(ii)			570.088	187.134	NEG	2.32443e+07	3.48193e+06	7.24568e+06	2.29951e+07	3.5882e+06	7.46426e+06
Sebacic acid	0.996848	B(ii)			334.613	201.113	NEG	1.92795e+09	5.69646e+08	5.41607e+08	1.74827e+09	1.73698e+08	5.79353e+08
2-Methoxy-4-vinylphenol	0.996777	B(ii)			283	149.061	NEG	3.18481e+06	5.75972e+06	2.68467e+07	1.32119e+06	6.35847e+06	4.61135e+07
p-Hydroxyphenylacetic acid	0.996319	B(ii)			257.012	151.04	NEG	8.16357e+07	4.6511e+07	9.55482e+06	5.41065e+07	2.12175e+07	6.05162e+06
(R)-3-Hydroxybutyric acid	0.995731	B(ii)			78.0285	103.04	NEG	1.37662e+08	3.27424e+08	2.45636e+08	1.58493e+08	3.39967e+08	4.93842e+07
Succinic acid	0.995227	B(ii)			56.5797	117.019	NEG	2.34068e+08	4.65336e+08	1.67887e+09	2.24722e+08	6.47254e+08	2.25903e+09
2-Hydroxybutyric acid	0.994838	B(ii)			59.8403	103.04	NEG	6.89268e+07	1.36966e+09	2.40096e+08	9.78802e+07	1.63793e+09	1.64192e+08
Hexadecanedioic acid	0.994023	B(ii)			492.971	285.207	NEG	2.06625e+08	9.93875e+07	1.13902e+10	1.82442e+08	1.16739e+08	1.86854e+10
3-(4-hydroxy-3-methoxyphenyl)prop-2-enoic acid	0.993935	B(ii)			570.934	193.051	NEG	650471	1.51658e+06	3.69889e+06	1.08678e+06	1.85158e+06	4.36782e+06
L-Malic acid	0.993424	B(ii)			786.207	133.014	NEG	2.68977e+06	4.02695e+06	5.65602e+06	2.89435e+06	3.54472e+06	6.75843e+06
Adipic acid	0.993377	B(ii)			201.935	145.051	NEG	3.18212e+07	9.60966e+07	8.04165e+07	2.78169e+07	3.70465e+07	9.01162e+07
(2E)-3-(4-hydroxy-3-methoxyphenyl)prop-2-enal	0.993261	B(ii)			339.874	177.056	NEG	8.0821e+07	4.04262e+07	5.12704e+06	2.64558e+07	1.98152e+07	5.50137e+06
Linoleic acid	0.992789	B(ii)			680.575	279.234	NEG	7.00948e+07	5.71966e+06	6.32693e+06	7.36371e+07	5.57941e+06	7.97923e+06
LysoPE(18:1(9Z)/0:0)	0.992335	B(ii)			566.085	478.29	NEG	679009	80323.1	4.17688e+06	193492	88030.7	2.57754e+06
D-Malic acid	0.989593	B(ii)			797.735	133.014	NEG	5.14059e+06	5.6129e+06	6.85466e+06	4.46054e+06	5.50833e+06	7.80049e+06
Perillic acid	0.988708	B(ii)			425.176	165.092	NEG	6.10926e+07	1.1895e+07	1.18261e+07	7.00324e+07	1.17304e+07	1.3903e+07
3-Hydroxyphenylacetic acid	0.988247	B(ii)			160.103	151.04	NEG	8.16817e+06	5.67317e+06	7.54127e+06	1.5853e+07	6.93682e+06	7.35497e+06
L-Lactic acid	0.98776	B(ii)			47.9289	89.0244	NEG	9.57294e+07	6.14967e+08	6.63017e+08	7.86424e+07	7.08762e+08	4.44006e+08
15-KETE	0.986567	B(ii)			585.062	317.213	NEG	2.21079e+06	2.54797e+06	1.88595e+06	897228	2.4462e+06	1.82547e+06
9,10-epoxyoctadecanoic acid	0.985588	B(ii)			560.932	297.244	NEG	1.68806e+09	4.35621e+08	4.22078e+08	2.51647e+09	8.28495e+08	5.01191e+08
Naringenin	0.984533	B(ii)			416.081	271.062	NEG	2.12002e+06	4.91764e+06	220045	1.06748e+07	5.77858e+06	1.18363e+07
1,11-Undecanedicarboxylic acid	0.983305	B(ii)			416.671	243.161	NEG	3.70974e+08	5.01199e+07	1.39992e+08	2.95386e+08	3.68504e+07	7.48687e+07
Oxoglutaric acid	0.983055	B(ii)			193.638	145.014	NEG	0	0	2.34903e+06	0	0	0
5,6-DHET	0.98302	B(ii)			453.937	337.239	NEG	1.5034e+07	2.0126e+06	714785	1.06552e+07	1.31626e+06	2.64633e+07
16-Methylheptadecanoic acid	0.980975	B(ii)			556.639	283.265	NEG	0	4.08299e+06	4.79569e+06	221652	2.11168e+06	4.07413e+06
Hydroxyoctanoic acid	0.980568	B(ii)			315.063	159.103	NEG	3.18668e+07	2.08295e+07	3.86768e+07	3.75419e+07	9.17593e+06	2.71743e+07
Octadecanedioic acid	0.98019	B(ii)			544.29	313.239	NEG	6.6906e+07	1.46838e+07	5.49194e+08	6.17688e+07	1.8502e+07	9.27543e+08
4-Dodecylbenzenesulfonic Acid	0.976736	B(ii)			511.748	325.185	NEG	8.8854e+08	4.58126e+08	4.47324e+08	7.14911e+08	4.96177e+08	8.69545e+08
[8]-Dehydrogingerdione	0.97617	B(ii)			466.696	317.176	NEG	0	1.91039e+06	553852	0	1.35156e+06	211394
Protocatechuic acid	0.976097	B(ii)			239.633	153.015	NEG	5.41981e+06	3.48743e+07	1.75745e+07	5.36384e+06	4.68819e+07	2.54576e+07
Citric acid	0.975898	B(ii)			64.9911	191.02	NEG	0	0	2.81796e+07	0	0	6.10452e+07
Acetylglycine	0.975653	B(ii)			48.291	116.036	NEG	3.77174e+06	4.29551e+06	1.67139e+06	3.71194e+06	3.07837e+06	1.36168e+06
p-Cresol	0.975404	B(ii)			256.702	107.05	NEG	2.17549e+07	1.29483e+07	1.58041e+06	1.42641e+07	0	1.08495e+06
Phenylglyoxylic acid	0.971743	B(ii)			398.46	149.024	NEG	2.20346e+07	2.86306e+06	0	2.86324e+07	0	0
Quinaldic acid	0.971568	B(ii)			172.965	172.04	NEG	4.92723e+06	1.91996e+06	0	4.16602e+06	230146	0
Dibutyl phthalate	0.970571	B(ii)			450.533	277.145	NEG	9.62417e+06	8.92235e+06	2.76705e+06	7.65075e+06	1.23356e+07	3.78787e+06
4-Methylumbelliferone	0.969428	B(ii)			312.269	175.041	NEG	692516	210165	3.58879e+07	0	1.85769e+06	3.22555e+06
3-(2-Hydroxyphenyl)propanoic acid	0.967815	B(ii)			649.266	165.056	NEG	3.06603e+07	2.93784e+07	3.83381e+07	1.97454e+07	3.03618e+07	2.99149e+07
Pimelic acid	0.967016	B(ii)			275.901	159.067	NEG	1.57372e+06	3.34244e+06	1.43629e+07	3.72258e+06	4.93435e+06	4.52106e+06
3-hydroxytetradecanoic acid	0.966949	B(ii)			513.273	243.197	NEG	1.32733e+09	2.17222e+08	2.81748e+09	1.9569e+09	3.25506e+08	4.48056e+09
N-Acetyl-L-alanine	0.966344	B(ii)			52.3014	130.051	NEG	5.25114e+06	1.84133e+07	3.66987e+06	5.21366e+06	3.19372e+07	3.6582e+06
Uridine	0.965967	B(ii)			364.956	243.066	NEG	5.68897e+07	8.46773e+06	8.97309e+06	4.39198e+07	3.1908e+06	1.41873e+07
2-Hydroxystearic acid	0.965316	B(ii)			592.021	299.26	NEG	4.68698e+08	5.56275e+07	2.76615e+07	6.68025e+08	7.20105e+07	2.08838e+07
3-hydroxy-2-(3-hydroxyphenyl)-4H-chromen-4-one	0.963918	B(ii)			560.062	253.051	NEG	4.31778e+06	1.6378e+06	1.32306e+06	7.96075e+06	4.37892e+06	3.42252e+06
3-Furoic acid	0.962637	B(ii)			254.944	111.009	NEG	3.70882e+06	5.75548e+06	6.3291e+06	3.79751e+06	3.81882e+06	4.5955e+06
(9xi,10xi,12xi)-9,10-Dihydroxy-12-octadecenoic acid	0.962487	B(ii)			581.822	313.239	NEG	2.31076e+07	6.2467e+06	1.54013e+08	4.34265e+07	7.89316e+06	1.10132e+08
trans-Piceid	0.962336	B(ii)			358.705	389.125	NEG	1.27993e+07	4.23469e+07	1.81196e+07	3.65029e+07	4.61451e+07	3.1388e+07
Sucrose	0.960576	B(ii)			49.2704	341.109	NEG	2.29379e+06	3.6557e+07	730188	2.3621e+06	2.13678e+06	2.29049e+06
Methyl vanillate	0.960094	B(ii)			259.396	181.051	NEG	6.07358e+07	2.29402e+07	1.2959e+07	5.04326e+07	4.43911e+06	1.34305e+06
Tetradecanedioic acid	0.95949	B(ii)			447.369	257.176	NEG	2.43343e+07	1.79685e+07	1.03408e+08	3.55434e+07	1.25914e+07	5.37036e+07
Oxoadipic acid	0.957362	B(ii)			203.314	159.03	NEG	1.94332e+06	0	3.23042e+06	112466	0	2.53695e+06
3,4-Dihydroxy-trans-cinnamate	0.956253	B(ii)			245.254	179.035	NEG	3.14119e+07	1.4689e+08	1.84031e+08	1.89446e+07	1.58853e+08	4.09538e+08
Phlorizin	0.955012	B(ii)			325.221	435.13	NEG	7.91528e+06	2.22473e+08	0	8.92448e+06	2.15043e+07	1.19116e+06
Guanine	0.953948	B(ii)			294.697	150.056	NEG	271985	0	0	239478	0	0
alpha-Ketoisovaleric acid	0.953811	B(ii)			113.218	115.04	NEG	3.81607e+07	6.81505e+07	7.22152e+07	5.87458e+07	6.66821e+07	8.68778e+07
Eugenitol	0.95328	B(ii)			397.305	205.051	NEG	3.28167e+06	1.16882e+06	119443	1.40673e+06	8.60395e+06	242462
Gallic acid	0.953114	B(ii)			78.0018	169.014	NEG	3.79557e+07	5.46944e+06	2.28536e+06	4.09778e+07	7.64792e+06	5.53498e+06
Emodin	0.95253	B(ii)			323.117	269.046	NEG	2.93229e+06	0	166041	0	561794	2.0362e+06
3-Hydroxybenzyl alcohol	0.952514	B(ii)			801.957	123.045	NEG	3.46092e+06	6.61725e+06	4.50031e+06	3.98587e+06	9.33759e+06	4.7842e+06
Aesculetin	0.951225	B(ii)			270.173	177.02	NEG	1.3279e+08	6.68458e+07	5.97324e+07	6.63475e+07	2.44888e+07	1.75364e+07
Dodecanedioic acid	0.951144	B(ii)			371.315	229.145	NEG	2.79729e+06	1.3535e+06	2.0144e+07	1.46002e+07	1.11524e+07	1.01731e+07
L-Tyrosine	0.950925	B(ii)			229.49	180.067	NEG	9.50946e+06	6.45406e+06	906633	4.01333e+06	6.05144e+06	600751
trans-Cinnamic acid	0.950268	B(ii)			337.805	147.045	NEG	7.41314e+07	4.28877e+07	2.6231e+07	6.99796e+07	4.23027e+07	3.77119e+07
Prostaglandin D2	0.949278	B(ii)			669.881	351.221	NEG	6.97497e+06	1.20918e+07	9.20949e+06	6.54149e+06	1.26088e+07	6.54711e+06
N-Acetylglutamic acid	0.948964	B(ii)			49.3567	188.057	NEG	1.21969e+06	5.95454e+06	4.82183e+06	1.04445e+06	1.07912e+07	4.27481e+06
Orotidine	0.944712	B(ii)			322.142	585.163	NEG	1.04389e+08	3.27379e+07	228078	6.03186e+07	1.65538e+06	145003
Avocadyne 1-acetate	0.944656	B(ii)			548.529	325.238	NEG	2.18714e+07	5.4988e+06	4.90922e+06	1.9973e+07	3.28276e+06	8.4844e+06
Citramalic acid	0.938695	B(ii)			49.7794	147.03	NEG	2.33234e+07	2.18836e+08	1.87655e+08	3.20986e+07	4.40767e+08	3.58423e+08
Dihydrojasmonic acid	0.933852	B(ii)			401.31	211.134	NEG	1.90978e+08	2.31897e+07	3.386e+06	1.21134e+08	6.63036e+06	7.24409e+06
2',6'-Dihydroxyacetophenone	0.931412	B(ii)			128.594	151.04	NEG	2.91423e+07	2.37929e+07	2.10836e+07	2.41217e+07	2.0321e+07	2.46577e+07
9,10-DHOME	0.929343	B(ii)			481.17	313.239	NEG	6.32643e+09	2.38044e+08	1.15586e+08	6.36387e+09	8.99208e+07	8.95851e+07
Methylglutaric acid	0.928382	B(ii)			186.435	145.051	NEG	6.76211e+06	7.06592e+06	1.68203e+07	5.69402e+06	4.24735e+07	2.96236e+07
Naringin	0.927187	B(ii)			648.369	590.848	NEG	9.27857e+06	2.01464e+07	1.41078e+07	5.91967e+07	6.22654e+07	5.32123e+07
gamma-CEHC	0.927179	B(ii)			387.31	263.129	NEG	9.95116e+06	1.40424e+07	8.44012e+06	6.47518e+06	2.04523e+07	1.25407e+07
3,4-Dihydroxymandelic acid	0.927107	B(ii)			249.769	183.03	NEG	4.82175e+06	1.6195e+07	2.56144e+07	2.85073e+06	2.14122e+07	2.19523e+07
2-Oxovaleric acid	0.92455	B(ii)			66.296	115.04	NEG	2.58284e+06	1.09149e+07	9.22556e+06	3.34875e+06	1.36745e+07	1.85501e+07
Pseudouridine	0.923545	B(ii)			400.471	243.066	NEG	9.65861e+07	1.45954e+07	321699	6.17191e+07	2.21208e+06	392398
Glycolic acid	0.922522	B(ii)			76.6824	75.0088	NEG	2.10979e+07	1.79241e+07	2.18744e+07	1.65306e+07	1.97923e+07	2.11598e+07
Chrysophanol	0.920018	B(ii)			424.14	253.051	NEG	4.92334e+06	7.62711e+06	1.91026e+06	6.86998e+06	1.36869e+07	3.02866e+06
4-Pyridoxic acid	0.919378	B(ii)			227.884	182.046	NEG	1.24471e+07	8.03567e+06	2.43341e+06	1.06468e+07	3.03846e+06	885088
M-toluic Acid	0.918976	B(ii)			84.9693	135.045	NEG	7.04209e+06	5.98199e+06	5.55762e+06	5.52821e+06	5.47911e+06	3.92535e+06
Dantron	0.918928	B(ii)			340.832	239.035	NEG	5.24064e+07	1.69655e+06	0	9.72973e+07	2.50689e+06	1.51957e+06
Paeonoside	0.918633	B(ii)			278.121	327.109	NEG	967999	2.27095e+07	2.87763e+06	2.4837e+06	3.88416e+07	4.63957e+06
3,4-Dimethoxybenzoic acid	0.91835	B(ii)			201.056	181.053	NEG	2.59472e+06	5.89872e+06	1.17531e+07	6.16165e+06	7.26891e+06	7.33901e+06
Pyruvic acid	0.916852	B(ii)			67.6464	87.0089	NEG	4.26411e+06	2.76015e+06	5.65881e+06	3.61065e+06	2.82636e+06	7.96556e+06
Glutaric acid	0.91527	B(ii)			781.24	131.035	NEG	2.18039e+06	2.42075e+06	2.21299e+06	1.65079e+06	2.3463e+06	2.68508e+06
Abscisic acid	0.91515	B(ii)			323.687	263.129	NEG	2.03973e+07	2.50053e+07	4.92381e+06	1.63773e+07	1.61068e+07	6.13275e+06
Citraconic acid	0.915055	B(ii)			92.8292	129.019	NEG	3.1401e+07	4.02344e+07	7.31205e+07	3.21697e+07	2.55552e+07	4.26738e+07
Phenylacetic acid	0.91493	B(ii)			259.652	135.045	NEG	1.03514e+07	1.45806e+07	754103	9.24413e+06	7.40754e+06	3.22719e+06
Isocitric acid	0.914012	B(ii)			43.1243	173.009	NEG	1.01e+06	2.8692e+06	9.63541e+06	2.08466e+06	3.04923e+06	6.64295e+07
Prostaglandin F2a	0.912466	B(ii)			593.901	353.233	NEG	3.08193e+06	0	3.84344e+06	1.24427e+07	0	567876
Itaconic acid	0.908712	B(ii)			49.2395	129.019	NEG	8.67744e+06	2.69149e+07	8.31416e+07	8.16251e+06	4.91443e+07	2.05673e+08
8,15-DiHETE	0.905687	B(ii)			511.524	335.223	NEG	6.2747e+06	6.84616e+06	454054	5.77144e+06	9.12226e+06	793115
Meconine	0.905171	B(ii)			362.007	193.051	NEG	8.95394e+06	6.83495e+07	2.18486e+07	7.9399e+06	3.54513e+07	3.81122e+07
